# Supplementary material for: Sex-dependent predictors of binge drinking among males and females in North Dakota
Source: PeerJ. 2026 Feb 24;14:e20830. doi: 10.7717/peerj.20830 (PMC12947758; doi:10.7717/peerj.20830)
Supplement: Supplemental Information 1 — All variables used in the investigation. [file peerj-14-20830-s001.csv]

sex	agecat	age_domain	freqphysdist	race	urbstat	education	income	rfdrhvy	rftotinda	rfsmoker	frutvegsum	menthlth	freqmentdist	bmi5cat	healthplan	persdoc	medcost	checkup_1yr	obese	diabetes	rfhype	impcty	year	hpsa_2cat	hpsa_num	unemployed	income_median	rfbinger
1	1	1	2	1	1	1	1	2	1	1	1	88	2	3	2	1	2	1	2	2	1	89	2017	1	0	2	70364	1
1	1	1	2	6	1	1	1	2	1	2	2	88	2	2	1	2	2	1	2	2	1	101	2017	1	0	2	72227	1
1	5	2	2	1	2	1		2	2	2	2	2	2	3	1	1	2	1	2	2	2	73	2017	2	13	2	67480	2
1	3	1	2	1	2	2	1	2	2	2	2	88	2	3	1	2	2	1	2	2	1	61	2017	2	17	1	76520	1
2	3	1	2	6	2	1	2	2	2	2	2	2	2	3	1	1	2	1	2	2	1	11	2017	2	14	2	76447	2
1	2	1	2	1	2	2	2	2	1	2	2	88	2	3	1	1	2	1	2	2	1	53	2017	2	16	2	78442	1
2	3	1	2	1	1	2	2	2	2	2	2	88	2	2	1	2	2	1	2	2	1	101	2017	1	0	2	72227	2
1	1	1	2	1	1	2		2	2	2	2	1	2	2	1	1	2	2	2	2	1	35	2017	2	17	2	57213	2
1	5	2	2	1	1	2						88	2		1	1	2	1		2	2	17	2017	1	0	2	68718
2	3	1	2	1	2	2	1	2	2	2	1	88	2	4	1	1	2	1	1	2	1	61	2017	2	17	2	76520	1
1	3	1	2	1	1	1	2	2	2	2	1	88	2	4	1	1	2	2	1	2	1	15	2017	1	0	2	76043	1
1	2	1	2	1	1	1	2	1	1	1	2	88	2	3	1	2	2	2	2	2	1	17	2017	1	0	2	68718	1
2	2	1	2	1	2	2	1	2	2	2	1	2	2	4	1	1	2	2	1	2	1	13	2017	2	13	2	97802	2
1	2	1	2	1	1	2	2	2	1	2	2	88	2	3	1	2	2	1	2	2	1	105	2017	1	0	2	80142	1
1	2	1	2	1	2	2	2	2	1	2	2	88	2	3	1	1	2	1	2	2	2	53	2017	2	16	2	78442	2
1	3	1	2	1	1	2	2	2	2	2	2	10	2	3	1	2	2	1	2	2	1	17	2017	1	0	2	68718	2
2	2	1	2	1	1	2	1	2	2	2	2	88	2	2	1	1	2	1	2	2	1	35	2017	2	17	2	57213	1
2	2	1	1	1	1	2	2	2	2	2	2	88	2	3	1	1	2	1	2	2	1	101	2017	1	0	2	72227	2
2	2	1	2	1	1	2	2	2	2	2	1	88	2	4	1	1	2	1	1	2	1	59	2017	2	13	2	75177	2
1	1	1	2	1	1	1	1	2	2	2	2	88	2	3	1	1	2	1	2	2	1	101	2017	1	0	2	72227	2
1	1	1	2	1	2	2	2	2	2	2	2	88	2	3	1	2	2	2	2	2		53	2017	2	16	2	78442	2
1	2	1	2	1	1	2	1	2	2	2	2	2	2	2	1	2	2	2	2	2	1	35	2017	2	17	1	57213	2
2	4	2	2	1	1	2	2	2	2	2	1	88	2	2	1	1	2	1	2	2	1	105	2017	1	0	2	80142	2
2	2	1	2	1	1	2	2	2	2	2	1	88	2	3	1	1	2	2	2	2	1	105	2017	1	0	2	80142	2
1	1	1	2	1	1	1	1	2	2	2	2	88	2	3	1	1	2	1	2	2	1	17	2017	1	0	2	68718	2
1	1	1	2	1	1	2	1	2	2	2	1	88	2	2	1	1	2	1	2	2	1	101	2017	1	0	2	72227	2
1	3	1	2	2	1	2	1	2	2	2	2	7	2	2	2	2	1	2	2	2	1	17	2017	1	0	1	68718	2
1	2	1	2	1	2	2	2	2	1	2	1	88	2	3	1	2	2	1	2	2	1	53	2017	2	16	2	78442	2
1	3	1	2	1	1	2	1	2	2	2	1	88	2	3	1	1	2	1	2	2	2	101	2017	1	0	2	72227	2
1	2	1	2	1	1	1		2	2	2	2	20	1	4	1	2	2	2	1	2	2	105	2017	1	0	1	80142	2
2	1	1	2	1	1	2	1	2	2	2	1	15	1	3	1	1	2	1	2	2	1	101	2017	1	0	2	72227	2
1	2	1	2	2	1	1		2	2	2	1	88	2		2	2	2			2	1	17	2017	1	0	1	68718	2
1	1	1	2	6	1	1	2	2	1	2	2	88	2	2	1	2			2	2	1	105	2017	1	0	2	80142	2
1	2	1	2	2	1	2	1	2	2	2	2	10	2	3	1	1	2	2	2	2	1	15	2017	1	0	2	76043	2
2	2	1	2	1	2	2	1	2	2	2	2	88	2	2	1	1	2	1	2	2	1	1	2017	1	0	2	52896	1
1	4	2	2	1	2	2	2	2	2	1	2	88	2	3	1	2	2	2	2	2	2	5	2017	2	20	2	54375	2
2	5	2	2	3	2	1	1	2	1	1	2	88	2	2	1	1	1	2	2	1	2	5	2017	2	20	2	54375	2
1	1	1	2	1	2	2		1		2		99		3	1	2	2		2	2	1	53	2017	2	16	2	78442	1
1	5	2	2	1	2	2	1	2	2	2	2	88	2	3	1	1	2	1	2	2	2	53	2017	2	16	1	78442	2
1	3	1	2	1	2	2	2	2	1	1	2	88	2	3	1	2	2	2	2	2	1	53	2017	2	16	2	78442	1
2	5	2	2	1	1	2	1	2	1	2	2	88	2	3	1	1	2	1	2	2	1	49	2017	2	12	2	71612	2
1	4	2	2	1	2	2	2	2	2	2	2	88	2	4	1	1	2	1	1	2	2	53	2017	2	16	2	78442	2
2	2	1	2	1	1	2	2	2	1	2	2	88	2	3	2	2	2	2	2	2	1	101	2017	1	0	1	72227	2
1	3	1	2	1	1	2	1	2	1	1	2	1	2	2	1	2	2	2	2	2	1	105	2017	1	0	2	80142	2
1	4	2	2	6	2	2	1		2	1	2	88	2		1	1	2	2		2	1	3	2017	1	0	2	64016
1	1	1	2	1	1	2	2	2	2	2	2	88	2	3	1	1	2	1	2	2	1	105	2017	1	0	2	80142	2
1	3	1	2	1	1	1	2		2	2	2	88	2	4	1	2	2	1	1	2	1	49	2017	2	12	2	71612
2	1	1	2	1	1	1	1	2	1		2	30	1	2	2	1	2	2	2	2	1	105	2017	1	0	2	80142	2
2	5	2	1	1	1	2	1	2	2	2	2	88	2		1	1	1	2		2	1	101	2017	1	0	2	72227	2
1	5	2	2	3	1	2	1	2	1	2	2	88	2	3	1	2	2	1	2	1	2	17	2017	1	0	2	68718	2
1	1	1	2	1	1	1	2		2	1	2	88	2	2	1	2	2	2	2	2	1	105	2017	1	0	2	80142
1	1	1	2	1	1	2		2	2	2	2	88	2	3	1	2	2	1	2	2	1	17	2017	1	0	2	68718	1
2	2	1	2	1	1	2	2	2	2	2	2	88	2	2	1	1	2	1	2	2	1	59	2017	2	13	2	75177	2
1	1	1	2	1	1	2	1	2	2	2	1	88	2	1	2	1	2	1	2	2	1	93	2017	1	0	2	54652	1
1	5	2	1	1	1	2	1	2	1	2	2	20	1	4	1	1	2	1	1	1	2	17	2017	1	0	2	68718	2
1	1	1	2	1	2	2	2	2	2	2	2	88	2	3	1	1	2	1	2	2	1	53	2017	2	16	2	78442	2
1	5	2	2	3	1	1	1	2	2	2	1	1	2	2	1	1	2	1	2	1	2	105	2017	1	0	2	80142	1
1	1	1	2	1	1	2	1	1	2	2	2	30	1	2	1	2	2	1	2	2	2	93	2017	1	0	2	54652	1
1	3	1	2	1	1	2	1	2	1	2	2	10	2	4	2	1	2	1	1	2	1	35	2017	2	17	2	57213	2
2	1	1	2	1	1	1		2		2		88	2	2	1	1	2	2	2	2	1	101	2017	1	0	2	72227	2
1	1	1	2	6	2	2	1	2	2	2	1	1	2	3	1	2	2	2	2	2	1	21	2017	2	9	2	58267	2
2	5	2	2	1	1	2	1	2	2	2	2	88	2	3	1	1	2	1	2	2	1	101	2017	1	0	2	72227	2
1	4	2	2	6	1	2	2	2	2	2	2	88	2	3	1	2	2	2	2	2	2	17	2017	1	0	2	68718	2
2	5	2	2	1	2	1	1	2	2	2	2	88	2	4	1	2	2	2	1	2	1	61	2017	2	17	2	76520	2
1	4	2	2	1	1	2	1	1	2	2	2	88	2	4	1	1	2	1	1	2	2	93	2017	1	0	2	54652	1
1	2	1	2	6	1	1			1	2	2	88	2	3	1	2	2	2	2	2	1	105	2017	1	0	2	80142	1
1	1	1	2	1	1	2	1	2	2	2	1	3	2	4	1	2	2	2	1	2	1	59	2017	2	13	2	75177	2
2	4	2	2	1	2	2	2	2	2	2	2	88	2	3	1	1	2	1	2	2	1	71	2017	2	9	2	55534	2
2	3	1	2	1	2	1	1	2	1	2	2	7	2	4	1	1	1	1	1	2	2	13	2017	2	13	2	97802	2
2	5	2	2	1	1	1	1	2	1	2	2	88	2	4	1	1	2	1	1	2	2	105	2017	1	0	2	80142	2
1	5	2	2	1	1	1	1	2		2		99		3	1	1	2	1	2	2	2	59	2017	2	13	2	75177	2
2	5	2	2	1	1	1	1	2	1	1	2	10	2	3	1	2	1	2	2	2	2	59	2017	2	13	2	75177	1
2	5	2	1	1	1	1	1	2	1	2	2	4	2	1	1	1	2	1	2	2	2	59	2017	2	13	2	75177	2
2	5	2	2	1	2	2	1	2	2	2	2	88	2	3	1	1	2	1	2	2	2	87	2017	2	4	2	67614	2
2	4	2	2	1	1	2	2	2	2	2	1	2	2	3	1	1	2	1	2	2	1	17	2017	1	0	2	68718	2
2	5	2	2	1	2	2	1	2	2	2	1	88	2	1	1	1	2	1	2	2	1	73	2017	2	13	2	67480	2
1	5	2	2	1	1	2		2	1	2	1	88	2	3	1		2	1	2	2	1	15	2017	1	0	2	76043	2
2	5	2	2	1	1	2	1	2	2	2	1	88	2	3	1	1	2	1	2	2	2	35	2017	2	17	2	57213	2
2	5	2	2	1	1	2	1	2	2	2	2	88	2	3	1	1	2	1	2	2	1	15	2017	1	0	2	76043	2
2	5	2	1	1	1	2	1	2	1	2	2	88	2	4	1	1	2	1	1	2	2	15	2017	1	0	2	76043	2
1	3	1	2	1	1	2	2	2	1	2	2	88	2	3	1	2	2	1	2	2	1	101	2017	1	0	2	72227	1
2	5	2	2	1	2	1	1	2	2		2	88	2	3	1	1	2	2	2	1	2	103	2017	2	13	2	58932	2
2	5	2	2	1	1	1	1		1	2	2	88	2	4	1	1	2	1	1	2	1	35	2017	2	17	2	57213
1	5	2	2	1	1	2	2	2	2	2	2	88	2	2	1	1	2	2	2	2	1	75	2017	2	12	2	71218	2
2	5	2	2	1	1	1	1	2	2	2	2	88	2	4	1	1	2	1	1	1	2	35	2017	2	17	2	57213	2
2	5	2	2	1	1	2	1	2	2	2	2	88	2	3	1	1	2	2	2	1	2	77	2017	1	0	2	62481	2
2	5	2	2	1	1	1		2		2	2	88	2	3	1	1	2	1	2	2		15	2017	1	0	2	76043	2
1	4	2	2	1	2	1	1	1	1	1	2	2	2	2	1	1	2	2	2	2	1	63	2017	2	15	1	56724	1
1	5	2		1	1	2		2	2	2	2	88	2	3	1	1	2	2	2	2	2	17	2017	1	0	2	68718	2
2	5	2	2	1	1	2	1	2	2	2	1	5	2	2	1	1	2	2	2	2	1	17	2017	1	0	2	68718	2
2	4	2	1	1	1	2	1	2	1	2	2	2	2	4	1	1	2	1	1	2	2	101	2017	1	0	2	72227	2
2	4	2	2	1	2	2	2	2	2	2	2	88	2	2	1	1	2	1	2	2	1	43	2017	2	15	2	52419	2
1	5	2	2		2	1		2	1	2	2	88	2	3	1	1	2	2	2	2	2	43	2017	2	15	2	52419	2
2	4	2	2	1	1	2	2	2	2	2	2	2	2	2	1	1	2	1	2	2	2	15	2017	1	0	2	76043	2
1	4	2	2	1	1	2	1	2	1	2	2	88	2	4	1	1	2	1	1	2	2	105	2017	1	0	2	80142	1
2	4	2	2		2	1				2		28	1		1	1	2	1		2	1	67	2017	2	12	2	61795
2	4	2	2	1	2	1		2	1	2	2	88	2	4	1	1	2	1	1	2	1	103	2017	2	13	2	58932	2
2	4	2	2	1	1	1	1	2	2	1	2	88	2	4	1	1	2	1	1	2	1	105	2017	1	0	2	80142	2
1	4	2	2	1	1	1	1	2	2	2	2	88	2	4	1	1	2	1	1	1	1	17	2017	1	0	2	68718	2
2	5	2	1	1	1	1	2	2	1	2	2	88	2	4	1	1	2	2	1	2	1	17	2017	1	0	2	68718	2
2	5	2	2	1	2	2	1	2	2	2	2	88	2	3	1	1	2	1	2	2	2	9	2017	2	13	2	68095	2
2	5	2	2	1	2	2	1	2	2	2	2	88	2	3	1	1	2	1	2	2	2	9	2017	2	13	2	68095	2
1	5	2	2	1	2	1	1	2	2	2	2	88	2	4	1	1	2	1	1	2	2	3	2017	1	0	2	64016	2
1	4	2	2	1	1	2	2	2	1	2	2	88	2	4	1	1	2	1	1	2	1	15	2017	1	0	2	76043	2
2	4	2	2	1	2	2		2	2	2	2	88	2	2	1	1	2	2	2	2	1	67	2017	2	12	2	61795	2
1	4	2	1	1	2	2	1	2	1	2	1	88	2	4	1	1	2	1	1	1	2	67	2017	2	12	2	61795	2
2	5	2	2	1	1	2	1	2	1	1	2	2	2	3	1	1	2	1	2	1	1	101	2017	1	0	1	72227	1
2	4	2	2	1	2	2	2	2	2	2	2	88	2	4	1	1	2	2	1	1	2	3	2017	1	0	2	64016	2
1	3	1	2	1	2	2	1	2	1	2	2	88	2	4	1	1	2	1	1	1	2	67	2017	2	12	2	61795	2
2	5	2	2	1	2	2	1	2	2	2	2	88	2		1	1	2	1		1	2	67	2017	2	12	2	61795	2
2	5	2	1	1	1	2	2	2	1	2	2	2	2		1	1	2	1		2	1	15	2017	1	0	2	76043	2
1	5	2	2	1	1	1	1	2	2	2	1	88	2	4	1	1	2	1	1	2	2	93	2017	1	0	2	54652	2
1	5	2	2	1	1	2	1	2	2	2	2	88	2	3	1	1	2	1	2	2	2	101	2017	1	0	2	72227	2
1	3	1	2	1	2	2	2	2	2	2	2	88	2	4	1	1	2	1	1	2	1	67	2017	2	12	1	61795	2
2	4	2	2	1	1	2	2	2	2	2	2	88	2	2	1	2	2	1	2	2	1	105	2017	1	0	2	80142	2
2	5	2	2	1	1	1	1	2	2	2	2	88	2	2	1	1	2	1	2	2	1	15	2017	1	0	2	76043	2
1	5	2	2	1	2	2	1	2	1	2	2	88	2	3	1	1	2	1	2	2	2	27	2017	2	13	1	44958	1
2	3	1	2	1	2	2	2	2	2	2	2	88	2	3	1	1	2	2	2	2	1	67	2017	2	12	2	61795	1
1	3	1	2	1	1	2	2	2	1	2	2	3	2	4	1	1	2	1	1	2	1	17	2017	1	0	2	68718	2
1	3	1	1	1		2	1	2	1	2	2	88	2	4	1	1	2	1	1	1	2	95	2017	2	13	2	51912	1
2	5	2	2	1	1	2	1	2	2	2	2	88	2	2	1	1	2	2	2	2	1	35	2017	2	17	2	57213	2
2	5	2	2	1	1	2	1	2	2	2	2	1	2	3	1	1	2	1	2	2	1	89	2017	1	0	2	70364	2
1	5	2	2	1	1	2		2	2	2	2	88	2	4	1	1	2	1	1	2	2	35	2017	2	17	2	57213	2
1	4	2	2	1	2	2	2	1		2		88	2	4	2	1	2	1	1	2	2	7	2017	2	5	1	71375	1
2	5	2	2	1	1	2		2	1	1	2	5	2	3	1	1	2	1	2	2	1	101	2017	1	0	2	72227	2
2	5	2	1	1	1	2	1	2	2	2	2	88	2	3	1	1	2	1	2	1	2	15	2017	1	0	2	76043	2
1	5	2	2	1	2	2		2	1	2	2	88	2	4	1	1	2	1	1	1	1	9	2017	2	13	2	68095	2
1	4	2	2	1	1	2	2	2	2	2	2	88	2	4	1	1	2	1	1	2	1	89	2017	1	0	2	70364	2
2	4	2	2	1	1	2	2	2	2	1	2	88	2	3	1	1	2	1	2	2	1	105	2017	1	0	2	80142	2
1	5	2	2	1	1	2	2	1	2	2	2	88	2	4	1	1	2	1	1	1	1	101	2017	1	0	2	72227	1
2	5	2	2	1	1	1		2	1	2	1	5	2	2	1	1	2	1	2	2	2	89	2017	1	0	2	70364	2
1	4	2	2	1	1	2	2	2	2	1	2	88	2	2	2	1	2	1	2	2	2	101	2017	1	0	1	72227	1
2	4	2	2	1	1	2	1	2	2	2	2	3	2	3	1	1	2	1	2	2	1	93	2017	1	0	2	54652	2
2	4	2	1	1	1	1		2	1	1	1	88	2	2	1	1	2	1	2	2	2	89	2017	1	0	1	70364	2
1	4	2	2	1	1	2	1	2	2	2	1	88	2	3	1	1	2	2	2	2	1	105	2017	1	0	2	80142	2
1	5	2	2	1	2	2	2	2	1	2	2	88	2	3	1	1	2	1	2	2	2	41	2017	2	12	2	62865	2
1	4	2	2	1	1	1	2	2	2	2	2	88	2	3	1	1	2	1	2	2	2	89	2017	1	0	1	70364	2
2	4	2	2	1	1	1	1	2	1	1	2	30	1	3	1	2	2	1	2	2	1	93	2017	1	0	2	54652	2
2	4	2	2	1	2	2	2	2	2	2	2	88	2	4	1	2	2	2	1	2	1	81	2017	2	15	2	67467	2
2	4	2	2	1	1	2	2	2	2	2	2	88	2	2	1	1	2	1	2	2	1	101	2017	1	0	1	72227	2
1	5	2	2	1	1	1	1	2	1	2	2	88	2	3	1	1	2	1	2	1	2	35	2017	2	17	2	57213	2
2	3	1	2	1	1	1	1	2	1	2	1	3	2		1	1	2	1		2	1	93	2017	1	0	2	54652	2
1	4	2	2	1	2	2	1	2	1	2	2	88	2	4	1	1	2	1	1	2	2	37	2017	2	8	2	57200	2
2	5	2	2	1	1	2	2	2	2	2	1	5	2	2	1	1	2	1	2	2	2	35	2017	2	17	2	57213	2
1	3	1	2	1	1	2	1	2	1	2	2	88	2	3	1	2	2	1	2	2	1	93	2017	1	0	2	54652	2
1	4	2	2	1	1	1	1	2	1	2	2	88	2	4	1	1	2	1	1	2	1	35	2017	2	17	2	57213	2
2	4	2	2	1	1	2	2	2	1	2	2	3	2	1	1	1	2	2	2	2	1	17	2017	1	0	2	68718	2
1	4	2	2	1	2	2	2	2	2	2	2	88	2	4	1	1	2	2	1	1	2	19	2017	2	17	2	60284	1
2	3	1	2	1	1	2	1	2	1	1	2	15	1	3	2	1	2	1	2	2	1	17	2017	1	0	2	68718	2
2	5	2	2	1	1	2	1	2	2	2	2	88	2	2	1	1	2	1	2	2	2	89	2017	1	0	2	70364	2
2	5	2	2	1	2	1	1	2	1	2	2	88	2	3	1	1	2	1	2	2	2	11	2017	2	14	2	76447	2
1	4	2	2	1	2	2	1	2	1	2	2	88	2	4	1	1	1	1	1	2	1	11	2017	2	14	1	76447	2
2	5	2	2	1	1	2	1	2	2	2	2	88	2	3	1	1	2	1	2	2	2	15	2017	1	0	2	76043	2
2	4	2	2	1	1	2	1	2	2	2	2	88	2	4	1	1	2	1	1	2	2	89	2017	1	0	2	70364	2
2	4	2	2	1	2	2	2	2	2	2	2	88	2	2	1	1	2	1	2	2	1	63	2017	2	15	2	56724	2
1	5	2	2	1	1	2	1	2	1	2	1	88	2	4	1	1	2	1	1	2	2	15	2017	1	0	2	76043	2
1	4	2	2	1	2	1	2	2	1	2	1	88	2	4	1	1	2		1	2	2	73	2017	2	13	1	67480	2
1	4	2	2	1	1	2	2	2	2	2	2	88	2	4	1	1	2	1	1	2	2	93	2017	1	0	2	54652	2
1	4	2	2	1	1	2	2	2	2	2	1	88	2	4	1	1	2	1	1	2	2	17	2017	1	0	2	68718	2
2	4	2	2	1	1	2	2	2	1	2	2	30	1	3	1	1	2	1	2	2	1	35	2017	2	17	2	57213	2
1	5	2	2	1	1	1	1	2	2	2	1	88	2	3	1	1	2	1	2	1	2	101	2017	1	0	2	72227	2
1	4	2	2	1	1	2	2	2	2	2	2	88	2	3	1	1	2	2	2	2	1	15	2017	1	0	2	76043	2
1	3	1	2	1	1	1	1	2	1	1	2	88	2	3	1	1	2	2	2	2	1	101	2017	1	0	1	72227	2
1	5	2	2	1	1	2	2	2	2	2	2	88	2	4	1	1	2	1	1	2	2	35	2017	2	17	2	57213	2
1	5	2	1	1	1	1	1	2	1	2	2	20	1	3	1	1	2	1	2	1	2	15	2017	1	0	2	76043	2
2	5	2	2	1	2	2	2	2	1	2	1	2	2	3	1	1	2	1	2	2	1	21	2017	2	9	2	58267	2
1	4	2	1	1	1	1	1	2	2	1	2	30	1	2	1	1	2	1	2	2	1	77	2017	1	0	2	62481	1
2	5	2	1	1	2	1		2	1	2	2	88	2	4	1	1	2	1	1	1	2	73	2017	2	13	2	67480	2
1	4	2	2	1	1	2	2	1	1	2	2	88	2	2	1	2	2		2	2	1	15	2017	1	0	1	76043	1
2	5	2	1	1	1	1	1	2	2	1	2	88	2	4	1	1	2	1	1	2	2	77	2017	1	0	2	62481	2
1	4	2	2	1	1	2				2		88	2	2	1	1	2	1	2	2	2	89	2017	1	0	2	70364	1
2	4	2	2	1	1	2	1	1	1	2	2	88	2	4	1	1	2	1	1	2	2	17	2017	1	0	2	68718	1
2	4	2	2	1	1	2	2	2	2	2	2	88	2	3	1	1	2	1	2	2	1	15	2017	1	0	2	76043	2
1	5	2	2	1	1	2	1	2	1	2	2	88	2	4	1	1	2	1	1	2	2	89	2017	1	0	2	70364	2
2	5	2		1	1	2		2	2	2	2	88	2	3	1	1	2	1	2	2	2	35	2017	2	17	2	57213	2
2	4	2	1	1	1	1	2	2	1	2	2	30	1	4	1	1	2	1	1	1	1	101	2017	1	0	2	72227	2
1	2	1	2	1	2	2	1	2	2	2	2	88	2	3	1	2	2	2	2	2	2	45	2017	2	14	1	63594	2
1	1	1	1	1	1	1	2	2	2	2	1	1	2	1	1	1	2	1	2	2	1	15	2017	1	0	2	76043	2
2	4	2	2	1	1	2	2	2	2	2	1	20	1	2	1	1	2	1	2	2	2	17	2017	1	0	2	68718	2
1	5	2	2	1	1	2	2	2	2	2	2	88	2	3	1	1	2	1	2	2	2	93	2017	1	0	2	54652	2
2	5	2	2	1	1	2	2	2	2	2	1	88	2	2	1	1	2	1	2	2	1	15	2017	1	0	2	76043	2
2	5	2	2	1	2	2	1	2	2	2	2	88	2	3	1	1	2	1	2	2	1	99	2017	2	10	2	59368	2
2	3	1	2	1	1	2	2	2	1	2	2	88	2	4	1	1	2	2	1	2	1	17	2017	1	0	2	68718	2
2	5	2	2	1	1	2	1	2	2	2	1	88	2	2	1	1	2	1	2	2	1	15	2017	1	0	2	76043	2
1	4	2	2	1	2	2	1	2	2	2	2	88	2	4	1	1	2	2	1	2	1	99	2017	2	10	2	59368	2
1	4	2	2	1	1	2	1	2	2	2	2	88	2	3	1	1	2	1	2	2	2	101	2017	1	0	2	72227	2
2	4	2	2	1	1	1		2	2	1	2	88	2		1	2	2	2		2	1	17	2017	1	0	2	68718	2
2	5	2	2	1	1	2		2	2	2	2	88	2	2	1	1	2	1	2	2	1	93	2017	1	0	2	54652	2
2	5	2	1	1		1	1	2	1	2	2	1	2	4	1	1	2	2	1	1	2	95	2017	2	13	2	51912	2
2	5	2	2	1	1	2	1	2	2	2	1	88	2	3	1	1	2	1	2	2	2	101	2017	1	0	2	72227	2
1	5	2	2	1	1	2	2	2	2	2	2	88	2	3	1	1	2	1	2	2	2	15	2017	1	0	1	76043	2
1	4	2	2	1	1	1	1	2	1	1	2	88	2	3	1	1	2	1	2	2	2	93	2017	1	0	2	54652	2
2	4	2	2	1	1	2	2	2	2	2	1	3	2	3	1	1	2	1	2	2	1	93	2017	1	0	2	54652	2
1	4	2	2	1	1	2	2	2	2	2	2	88	2	4	1	1	2	2	1	2	1	93	2017	1	0	2	54652	2
2	4	2	2	1	2	1	1	2	1	2	2	2	2	3	1	1	2	1	2	2	1	13	2017	2	13	1	97802	2
2	4	2	2	1	1	2	2	2	2	2	2	88	2	2	1	1	2	1	2	2	1	101	2017	1	0	2	72227	2
1	4	2	2	1	2	2	2	2	1	2	2	88	2	3	1	1	2	1	2	2	1	37	2017	2	8	2	57200	2
1	5	2	2	1	1	2	2	2	2	2	2	88	2	3	1	2	2	1	2	2	2	101	2017	1	0	2	72227	2
2	4	2	2	1	2	1	1	2	1	1	1	88	2	2	1	1	1	2	2	2	1	81	2017	2	15	2	67467	2
2	1	1	2	1	1	1	1	2	2	1	2	10	2	4	1	2	2	2	1	2	1	93	2017	1	0	2	54652	2
1	5	2	2	1	1	1	1	2	1	2	2	88	2	4	1	1	2	2	1	2	2	93	2017	1	0	1	54652	2
2	5	2	2	1	1	2	1	2	1	2	2	88	2	4	1	1	2	2	1	2	1	15	2017	1	0	2	76043	2
2	3	1	2	1	1	2						88	2		1	1	2	1		1	1	17	2017	1	0	2	68718
2	4	2	2	1	1	2	2	2	1	2	2	88	2	2	1	2	2	2	2	2	1	15	2017	1	0	2	76043	2
2	5	2		1	2	1	1	2	1	2	2	88	2	4	1	1	2	1	1	2	1	103	2017	2	13	2	58932	2
1	4	2	2	1	1	1	2	2	1	2	2	88	2	4	1	1	2	1	1	2	2	101	2017	1	0	2	72227	2
1	4	2	2	1	1	1	1	2	1	1	2	88	2	3	2	1	2	1	2	2	1	101	2017	1	0	2	72227	2
1	5	2		1	1	2	1	2	2	2	1	88	2	2	1	1	2	1	2	2	2	17	2017	1	0	2	68718	2
2	4	2	2	1	2	1	1	2	2	2	2	10	2	2	1	1	2	1	2	2	2	83	2017	2	9	2	61125	2
2	4	2	2	1	2	1	2	2	1	2	2	88	2	3	1	1	2	1	2	2	1	103	2017	2	13	2	58932	2
2	4	2	2	1	1	2	1	2	2	2	2	88	2	2	1	1	2	2	2	2	1	93	2017	1	0	2	54652	2
2	4	2	2	1	1	1		2	1	2	2	5	2		1	1	2	1		1	2	93	2017	1	0	2	54652	2
2	4	2	2	1	2	2	2	2	1	2	2	88	2	4	1	1	2	2	1	2	2	83	2017	2	9	2	61125	2
2	5	2	1	1	1	1	1	2	1	2	2	88	2	3	1	1	2	1	2	2	2	17	2017	1	0	2	68718	2
2	4	2	2	1	1	2	2	2	2	2	1	88	2	3	1	1	2	2	2	2	1	93	2017	1	0	2	54652	2
2	4	2	2	1	1	2	1	2	2	2	2	88	2	3	1	1	2	1	2	2	2	101	2017	1	0	2	72227	2
2	4	2	2	1	1	2	2	2	1	2	2	88	2	1	1	1	2	1	2	2	1	17	2017	1	0	2	68718	2
1	4	2	2	1	1	2	2	2	2	2	2	88	2	3	1	1	2	2	2	2	1	35	2017	2	17	1	57213	2
1	4	2	2	1	1	2	2	2	2	2	2	88	2	3	1	1	2	1	2	2	1	77	2017	1	0	2	62481	1
2	4	2	2	1	2	2		2		2	2	88	2	2	1	1	2	2	2	2	1	29	2017	2	11	1	56713	2
2	5	2	2	1	1	1	1	2	2	2	2	88	2	3	1	1	2	1	2	2	2	35	2017	2	17	2	57213	2
2	4	2	2	1	2	2	1	2	2	2	1	88	2	3	1	1	2	1	2	2	1	37	2017	2	8	2	57200	2
2	5	2	2	1	1	1	1	2	2	2	2	3	2	2	1	1	2	1	2	2	2	17	2017	1	0	2	68718	2
2	2	1	2	2	2	2						88	2		1	1	2	1		2	1	97	2017	1	0	2	73113
2	4	2	2	1	1	2	2	2	2	2	2	88	2	2	1	1	2	2	2	2	1	35	2017	2	17	1	57213	2
2	2	1	2	1	1	2	2	2	2	2	2	1	2	3	1	1	2	1	2	2	1	59	2017	2	13	2	75177	2
1	5	2	2	1	2	2	1	2	2	2	2	88	2	4	1	1	2	1	1	1	2	11	2017	2	14	2	76447	2
1	4	2	2	1	1	2	2	2	2	2	1	88	2	3	1	1	2	1	2	2	1	35	2017	2	17	2	57213	1
2	5	2	2	1	1	2	1	2	2	2	2	88	2	2	1	2	2	1	2	2	1	49	2017	2	12	2	71612	2
1	5	2	2	1	2	2	1	2	2	2	1	88	2	3	1	1	2	1	2	2	2	21	2017	2	9	2	58267	1
1	2	1	2	1	2	2	2	2	2	2	2	88	2	3	1	1	2	1	2	2	1	11	2017	2	14	2	76447	1
2	5	2	2	1	1	1	1	2	1	2	2	88	2	4	1	1	2	1	1	2	2	17	2017	1	0	2	68718	2
2	5	2	2	1	1	1	1	2	2	2	2	88	2	4	1	1	2	1	1	2	1	35	2017	2	17	2	57213	2
2	4	2	2	1	2	2	1	2	2	2	2	88	2	4	1	2	2	2	1	2	1	13	2017	2	13	2	97802	2
2	4	2	2	1	1	2	1	2	2	2	1	88	2	4	1	1	2	1	1	2	1	15	2017	1	0	1	76043	2
1	4	2	2	1	1	1	2	2	1	2	1	88	2	2	1	1	2	2	2	2	1	17	2017	1	0	2	68718	2
1	5	2	2	1	1	1	1	2	2	2	2	88	2	3	1	1	2	1	2	2	1	89	2017	1	0	2	70364	2
1	5	2	2	1	2	2	2	2	2	2	1	88	2	2	1	1	2	1	2	2	1	21	2017	2	9	1	58267	2
2	5	2	2	1	1	1	1	2	2	2	2	1	2	4	1	1	2	1	1	2	2	35	2017	2	17	2	57213	2
2	5	2	2	1	2	2	1	2	1	2	1	88	2	2	1	1	2	2	2	2	2	81	2017	2	15	2	67467	2
2	4	2	2	1	1	2	1	2	1	1	2	88	2	3	1	2	2	2	2	2	1	89	2017	1	0	2	70364	2
1	4	2	2	1	1	2	1	2	1	2	2	88	2	2	1	2	2	2	2	2	1	77	2017	1	0	2	62481	2
2	3	1	2	1	2	2	1	2	2	2	2	88	2	4	1	1	2	1	1	2	1	63	2017	2	15	2	56724	2
1	4	2	2	1	1	1	1	2	2	1	2	2	2	3	2	1	2	1	2	2	2	101	2017	1	0	1	72227	2
1	4	2	2	1	1	2	2	2	2	1	2	88	2	3	1	1	2	1	2	1	2	89	2017	1	0	2	70364	1
2	5	2	2	1	1	1	1	2	2	2	2	88	2	4	1	1	2	1	1	2	1	17	2017	1	0	2	68718	2
2	4	2	1	1	1	2	1	2	1	1	2	5	2	3	1	1	2	2	2	2	1	15	2017	1	0	2	76043	1
1	5	2	2	1	2	1	1	2	2	2	2	88	2	4	1	2	2	1	1	2	1	21	2017	2	9	1	58267	2
2	4	2	2	1	1	1	1	2	2	2	2	30	1	4	1	1	2	2	1	2	1	49	2017	2	12	1	71612	2
1	5	2	2	1	1	2	2	2	1	2	2	88	2	3	1	1	2	1	2	2	1	35	2017	2	17	2	57213	2
1	5	2	2	1	2	2						88	2		1	1	2	1		2	1	3	2017	1	0	1	64016
2	5	2	2	1	2	1	1	2	1		2	88	2	2	1	1	2	1	2	2	2	9	2017	2	13	2	68095	2
2	3	1	2	1	1	2	2	2	2	2	1	88	2		1	1	2	1		2	1	35	2017	2	17	2	57213	2
1	4	2	2	1	2	1	1	2	2	2	2	88	2	4	1	1	1	2	1	2	1	21	2017	2	9	2	58267	2
1	4	2	2	1	1	2	1	2	1	2	2	88	2	4	2	1	2	1	1	2	2	101	2017	1	0	1	72227	2
2	4	2	2	1	1	1	1	2	2	2	1	88	2	4	1	1	2	1	1	2	1	101	2017	1	0	1	72227	1
2	5	2	1	1	2	2	1	2	1	2	2	88	2	1	1	1	2	1	2	2	2	9	2017	2	13	2	68095	2
2	4	2	2	1	2	2	2	2	2	2	1	88	2	3	1	1	2	1	2	2	1	3	2017	1	0	2	64016	2
2	5	2	2	1	2	2	1	2	2	2	2	88	2	2	1	1	2	1	2	1	2	3	2017	1	0	2	64016	2
2	5	2	2	1	1	2	1	2	2	2	1	10	2	4	1	1	2	1	1	1	2	77	2017	1	0	2	62481	2
2	5	2	2	1	1	1		2	1	2	1	88	2	2	1	1	2	1	2	2		77	2017	1	0	2	62481	2
1	5	2	2	1	2	2	1	2	2	1	2	88	2	4	1	1	2	1	1	1	2	3	2017	1	0	2	64016	2
2	5	2	2	1	2	2		2	2	2	1	88	2	1	1	1	2		2	2	1	21	2017	2	9	2	58267	2
1	5	2	1	1	1	1	1	2	1	2	2	88	2	4	1	1	2	1	1	2	2	15	2017	1	0	2	76043	2
2	5	2	2	1	1	1						88	2	3	1	1	2	1	2	2	1	17	2017	1	0	2	68718
2	3	1		1	1	1	1	2		2	2	99		1	1	1		1	2	2	1	101	2017	1	0	2	72227	2
2	5	2	2	1	2	1	1	2	2	2	1	3	2	4	1	1	2	1	1	2	2	9	2017	2	13	2	68095	2
1	4	2	1		1	2	1	2	2	2	2	15	1	4	1	1	2	2	1	2	1	35	2017	2	17	2	57213	2
1	4	2	2	1	1	2	1	1	1	2	1	88	2	3	1	2	2	1	2	2	2	17	2017	1	0	2	68718	1
2	5	2	2	1	2	1	1	2	1	2	2	88	2	3	1	1	2	1	2	2	2	69	2017	2	13	2	59803	2
1	4	2	2	1	2	2	2	2	1	2	1	88	2	4	1	2	2	2	1	2	1	3	2017	1	0	2	64016	1
1	5	2	2	1	1	2	1	2	2	2	1	88	2	2	1	1	2	2	2	2	1	17	2017	1	0	2	68718	2
2	5	2	2	1	1	1	1	2	1	1	2	88	2	2	1	1	2	2	2	2	2	35	2017	2	17	2	57213	2
1	5	2	1	1	1	2	1	2	2	1	2	88	2	3	1	1	2	1	2	2	1	17	2017	1	0	2	68718	2
2	3	1	2	1	1	2	1	2	2	2	2	1	2	2	1	1	2	1	2	2	1	17	2017	1	0	2	68718	1
1	5	2	2	1	1	1	1	2	1	2	2	88	2	3	1	1	2	1	2	2	2	93	2017	1	0	2	54652	2
1	4	2	2	1	2	1	2	2	1	2	2	88	2	3	1	1	2	1	2	2	2	69	2017	2	13	2	59803	1
1	4	2	2	1	2	2	2	2	2	2	2	88	2	4	1	1	2	1	1	2	2	97	2017	1	0	2	73113	1
2	4	2	2	1	1	2	2	2	2	2	2	88	2	2	1	1	2	1	2	2	1	35	2017	2	17	2	57213	2
2	4	2	2	1	1	1	1	2	2	2	1	88	2	3	1	1	2	2	2	2	1	17	2017	1	0	2	68718	2
1	5	2	2	1	2	2	1	2	1	2	1	88	2	4	1	1	2	1	1	2	2	81	2017	2	15	1	67467	2
2	4	2	2	1	2	2	1	2	2	2	2	88	2	2	1	1	2	1	2	2	1	69	2017	2	13	2	59803	2
1	5	2	2	1	1	2				2		88	2	3	1	1	2	1	2	2	2	49	2017	2	12	2	71612
1	5	2	2	1	2	1	1	2	2	2	1	88	2	2	1	1	2	1	2	2	1	45	2017	2	14	1	63594	2
2	4	2	2	1	2	2	2	2	2	2	2	20	1	3	1	1	2	2	2	2	1	81	2017	2	15	2	67467	1
2	4	2	2	1	1	1	1	2	1	1	2	30	1	2	1	1	2	1	2	2	2	17	2017	1	0	2	68718	2
1	4	2	2	1	1	2	2	2	2	2	1	88	2	3	1	1	2	2	2	2	1	17	2017	1	0	2	68718	2
1	4	2	2	1	1	2			2	2	2	88	2	3	1	1	2	2	2	2	1	77	2017	1	0	2	62481	2
2	4	2	2	1	1	1	2	2	2	2	2	3	2	2	1	1	2	1	2	2	1	17	2017	1	0	2	68718	2
2	4	2	2	1	1	1	1	2	2	2	2	10	2	4	1	1	2	1	1	2	1	101	2017	1	0	2	72227	2
2	4	2	2	1	1	1	2	2	1	2	2	88	2	2	1	1	2	1	2	2	1	35	2017	2	17	2	57213	2
2	4	2	1	1	1	1	1	2	2	2	2	6	2	4	1	1	2	2	1	1	2	101	2017	1	0	2	72227	2
2	5	2		1	1	1	1	2	2	2	2	88	2	4	1	1	2	1	1	2	1	101	2017	1	0	2	72227	2
2	5	2	1	1	2	1		2	2	2		88	2	2	1	1	2	1	2	2	1	19	2017	2	17	2	60284	2
2	2	1	2	1	2	1	1	2	2	2	1	2	2	3	1	2	2	2	2	2	1	67	2017	2	12	2	61795	2
1	4	2	2	1	1	1	2	2	2	2	2	88	2	3	1	1	2	2	2	2	1	93	2017	1	0	2	54652	1
2	4	2	2	1	2	2	2	1	2	2	2	5	2	4	1	1	2	2	1	2	1	19	2017	2	17	2	60284	1
1	5	2	2	1	1	1	1	2	2	2	2	88	2	4	1	1	2	1	1	2	2	17	2017	1	0	2	68718	2
2	2	1	2	1	1	2	1	2	1	2	2	2	2	4	1	1	2	1	1	2	1	17	2017	1	0	2	68718	2
2	4	2	2	1	2	1		2	1	2	2	88	2	4	1	1	2	2	1	2	1	27	2017	2	13	1	44958	1
1	4	2	1	1	1	2	1	2	1	2	2	3	2	2	1	1	2	1	2	2	2	17	2017	1	0	1	68718	2
2	3	1	2	1	1	2	2	2	1	2	1	88	2	2	1	1	2	1	2	2	1	15	2017	1	0	2	76043	2
2	3	1	2	1	2	2	2	2	2	2	2	88	2	2	1	1	2	2	2	2	1	19	2017	2	17	2	60284	1
1	5	2	2	1	1	2	1	1	2	2	1	99		3	2	1	2	1	2	2	2	101	2017	1	0	2	72227	1
2	4	2	2	1	2	2	1	2	2	2	2	88	2		1	1	2	1		2	2	51	2017	2	13	2	58056	2
2	5	2	2	1	1	2	2	2	1	2	2	88	2	4	1	1	2	1	1	2	2	15	2017	1	0	2	76043	2
1	5	2	2	1	2	1	1					88	2	4	1	1	2	1	1	2	1	51	2017	2	13	2	58056
2	5	2	2	1	2	1	2	2	1	2	2	88	2	4	1	2	2	1	1	1	2	19	2017	2	17	2	60284	2
2	4	2	2	1	1	2	1	1	2	2	1	88	2	2	1	1	2	2	2	2	1	17	2017	1	0	2	68718	2
2	4	2	2	1	1	1	2	2	2	1	1	88	2	2	1	2	2	2	2	2	1	101	2017	1	0	2	72227	2
1	4	2	2	1	1	2	1	2	2	2	2	88	2	4	1	1	2	1	1	2	2	17	2017	1	0	2	68718	1
2	3	1	2	1	1	2	1	2	1	2	2	30	1		1	1	2	1		2	2	49	2017	2	12	2	71612	2
1	5	2	2	1	1	2	1	2	2	2	2	88	2	4	1	1	2	1	1	2	2	59	2017	2	13	2	75177	2
1	5	2	2	1	1	2	1	2	2	2	2	88	2	3	1	1	2	1	2	2	1	17	2017	1	0	2	68718	2
1	5	2	2	1	1	2	1	1	2	2	2	88	2	3	1	1	2	1	2	2	2	77	2017	1	0	2	62481	1
1	5	2	2	1	2	1	1	2	1	2	2	88	2	2	1	1	2	2	2	2	1	73	2017	2	13	2	67480	2
2	4	2	2	1	1	2	2	2	2	2	2	88	2	4	1	1	2	1	1	2	1	17	2017	1	0	2	68718	2
2	5	2	2	1	1	1	1	2	2	2	2	88	2	3	1	1	2	1	2	1	1	15	2017	1	0	2	76043	2
2	5	2	1	1	1	1	1	2	1	2	2	5	2		1	2	2			2	1	101	2017	1	0	2	72227	2
2	5	2	2	1	1	1	1	2	2	2	1	88	2	3	1	1	2	1	2	2	1	17	2017	1	0	2	68718	2
1	5	2	1	1	1	1	2	2	2	2	2	2	2	4	1	1	2	1	1	1	2	59	2017	2	13	2	75177	2
1	4	2	1	1	1	1	2	2	1	2	1	30	1	2	1	1	2	1	2	2	2	15	2017	1	0	2	76043	1
2	4	2	2	1	1	1	1	2	2	2	1	88	2	2	1	1	2	1	2	2	1	15	2017	1	0	2	76043	2
1	4	2	2	1	1	2	2	2	2	1	1	88	2	3	1	1	2	1	2	2	2	17	2017	1	0	2	68718	2
1	4	2	1	1	1	2	1	2	2	2	1	88	2	4	1	1	2	1	1	2	2	65	2017	2	9	1	64148	2
2	4	2	2	1	1	2	1	2	2	2	1	88	2	3	1	1	2	2	2	2	1	101	2017	1	0	2	72227	2
1	5	2	2	1	1	1	1	2	1	2	2	88	2	4	1	1	1	1	1	2	1	17	2017	1	0	2	68718	2
2	5	2	2	1	1	1	1	2	1	2	2	2	2	4	1	1	2	1	1	1	1	65	2017	2	9	2	64148	1
1	4	2	2	1	1	2	2	2	1		2	88	2	4	1	1	2	1	1	2	2	65	2017	2	9	2	64148	2
1	4	2	2	1	1	1	2	2	2	1	2	88	2	2	1	1	2	1	2	2	2	59	2017	2	13	2	75177	2
1	4	2	2	1	1	2	2	2	2	2	2	88	2	3	1	2	2	2	2	2	1	101	2017	1	0	2	72227	2
1	4	2	2	1	1	2	1	1	2	2	1	88	2	3	1	1	2	1	2	2	2	65	2017	2	9	2	64148	1
1	2	1	2	1	1	2	1	2	1	2	1	30	1	3	1	1	2	1	2	2	1	15	2017	1	0	2	76043	1
2	4	2	2	3	2	1	1	2	2	1	2	88	2	2	1	1	2		2	2	1	67	2017	2	12	2	61795	2
2	4	2	2	1	1	1	1	2	2	2	2	88	2		1	1	2	2		2	1	15	2017	1	0	2	76043	2
1	2	1	2	1	2	2	2	2	2	2	2	88	2	3	1	2	2	1	2	2	1	53	2017	2	16	2	78442	2
1	4	2	2	1	1	2	1	2	2	2	2	88	2	2	1	2	2	2	2	2	1	17	2017	1	0	2	68718	2
2	5	2	2	1	1	2		2	1	2	2	1	2		1	1	2	1		2	1	77	2017	1	0	2	62481	2
2	4	2	2	1	1	1						88	2		1	1	2	2		2	1	59	2017	2	13	1	75177
2	4	2	2	1	2	1	1	2	2	2	1	88	2	3	1	1	2	2	2	2	1	41	2017	2	12	2	62865	1
2	4	2	2	1	1	2	1	2	2	2	2	88	2	3	1	1	2	1	2	2	1	15	2017	1	0	2	76043	2
1	5	2	2	1	1	2				2		88	2	3	1	1	2	1	2	2	1	17	2017	1	0	2	68718
2	4	2	2	1	1	2						88	2		1	1	2	2		2	1	59	2017	2	13	2	75177
1	5	2	2	1	2	1	2	2	1	2	2	88	2	3	1	1	2	1	2	2	2	7	2017	2	5	1	71375	2
2	4	2	2	1	1	2				2		88	2		2	1	2	1		2	2	59	2017	2	13	2	75177
1	4	2	2	1	2	2	1	2	1	2	2	88	2	2	2	2	2	2	2	2	1	51	2017	2	13	1	58056	2
1	5	2	2	1	1	2	1	2	2	2	2	88	2	2	1	1	2	1	2	2	2	17	2017	1	0	2	68718	2
2	4	2	2	1	1	2	2	2	1	2	2	88	2	2	1	1	2	1	2	2	1	59	2017	2	13	2	75177	2
2	3	1	2	1	1	2	1	2	2	2	2	1	2	4	1	1	1	2	1	2	2	35	2017	2	17	2	57213	2
1	5	2	2	1	2	2	1	2	2	1	2	88	2	4	1	1	2	1	1	2	2	41	2017	2	12	2	62865	2
2	4	2	2	1	1	2	2	2	2	2	2	3	2	2	1	2	2	2	2	2	1	101	2017	1	0	2	72227	2
2	3	1	2	1	1	2	2	2	2	2	1	88	2	2	1	1	2	1	2	2	1	17	2017	1	0	2	68718	2
2	5	2	1	1	2	2	1	1	2	2	2	88	2	2	1	1	1	1	2	2	1	1	2017	1	0	2	52896	1
1	4	2	2	1	1	2	1	2	1	2	2	88	2	4	1	1	2	2	1	2	2	59	2017	2	13	2	75177	2
1	5	2	2	1	2	2	1	2	1	1	2	88	2	3	1		2		2	2	1	33	2017	2	11	2	83295	2
1	5	2	2	1	1	2	2	2	2	2	2	88	2	2	1	1	2	1	2	2	1	17	2017	1	0	2	68718	2
2	5	2	2	1	1	1	1	2	2	2	2	88	2	2	1	1	2	1	2	2	1	59	2017	2	13	2	75177	2
2	5	2	2	1	1	2	1	2	2	1	2	1	2	4	1	1	2	1	1	2	2	59	2017	2	13	2	75177	2
2	4	2	2	1	1	2	1	2	1	2	2	88	2	4	1	1	1	2	1	2	1	105	2017	1	0	2	80142	2
1	5	2	1	1	1	2	1	2	1	2	2	88	2	3	1	1	2	2	2	1	1	105	2017	1	0	2	80142	2
1	4	2	1	1	2	2	2	1	2	1	2	12	2	4	1	1	2	1	1	2	2	53	2017	2	16	2	78442	1
1	5	2	2	1	1	1		2	2	2	2	88	2	4	1	1	2	1	1	2	2	59	2017	2	13	2	75177	2
1	5	2	2	1	1	2	1	2	2	2	2	88	2	3	1	2	2	2	2	2	1	15	2017	1	0	2	76043	2
1	4	2	2	1	1	2	2	2	2	2	2	2	2	4	1	1	2	1	1	1	2	17	2017	1	0	2	68718	2
2	3	1	2	1	1	2	2	2	2	2	2	88	2	4	1	2	2	1	1	2	1	105	2017	1	0	2	80142	2
2	5	2	2	1	1	1	1	2	2	2	2	88	2	2	1	1	2	1	2	2	2	59	2017	2	13	2	75177	2
1	4	2	2	1	2	2	1	2	2	2	2	14	1	4	1	1	2	1	1	2	2	63	2017	2	15	2	56724	2
2	4	2	2	1	2	2		2	1	1	2	3	2	3	1	1	2	1	2	2	1	53	2017	2	16	2	78442	1
2	4	2	2	1	1	2	2	2	2	2	1	88	2	3	2	1	2	1	2	2	1	75	2017	2	12	1	71218	2
1	5	2	2	1	1	2	2	2	2	2	2	88	2	3	1	1	2	1	2	2	2	59	2017	2	13	2	75177	2
1	4	2	2	2	1	2	1		1	2	2	88	2	3	1	2	2	1	2	2	1	17	2017	1	0	2	68718	2
2	4	2	2	1	2	2		2	1	2	2	2	2	3	1	1	2		2	2	1	83	2017	2	9	1	61125	2
1	5	2	2	1	1	1	1	2	1	2	2	88	2	4	1	1	2	1	1	2	1	15	2017	1	0	2	76043	2
1	5	2	2	1	1	1	1	2	2	2	2	88	2	3	1	1	2	1	2	1	2	17	2017	1	0	2	68718	2
1	2	1	2	1	1	1	1	2	2	1	2	30	1	2	1	1	2	2	2	2	2	35	2017	2	17	2	57213	1
2	3	1	2	1	1	2	2	2	1	2	2	88	2	2	1	1	2	2	2	2	1	105	2017	1	0	2	80142	2
2	4	2	2	1	2	2	1	2	2	1	2	88	2	2	1	1	2	1	2	2	2	45	2017	2	14	2	63594	2
2	4	2	2	1	2	1		2	2	1	1	88	2	3	1	2	2	1	2	2	1	45	2017	2	14	2	63594	2
1	3	1	2	1	1	1	2	2	2	1	2	10	2	3	2	2	2	2	2	2	1	101	2017	1	0	2	72227	2
2	5	2	2	1	1	2	1	2	2	2	2	3	2	3	1	1	2	1	2	2	2	15	2017	1	0	2	76043	2
1	3	1	2	1	1	2	2	2	2	2	2	88	2	4	1	2	2	2	1	2	1	101	2017	1	0	2	72227	1
2	5	2	2	1	1	2	2	2	2	2	2	2	2	3	1	1	2	1	2	2	1	105	2017	1	0	2	80142	2
1	5	2	2	1	1	2	1	2	1	2	2	88	2	3	1	1	2	1	2	2	2	15	2017	1	0	2	76043	2
2	5	2	2	1	2	1	1	1	2	2	2	88	2	2	1	1	2	2	2	2	2	99	2017	2	10	2	59368	2
2	5	2	1	1	1	2	1	2	1	2	2	88	2	4		1	2	1	1	2	2	105	2017	1	0	2	80142	2
2	4	2	2	1	1	1	1	2	1	2	2	88	2	3	1	1	2	1	2	1	2	105	2017	1	0	2	80142	2
2	5	2	2	1	2	2		2	2	2	1	88	2	2	1	1	2	1	2	2	1	103	2017	2	13	2	58932	2
2	5	2	2	1	2	2	1	2	2	2	2	88	2	4	1	1	2	1	1	2	2	63	2017	2	15	2	56724	2
2	5	2	2	1	1	1		2	2	2	2	88	2	3	1	2	2	1	2	2	1	105	2017	1	0	2	80142	2
2	5	2	2	1	2	2	1	2	2	1	2	4	2	3	1	1	2	1	2	1	2	45	2017	2	14	2	63594	2
1	4	2	2	1	1	1	2	1	2	2	2	88	2	3	1	1	2	1	2	2	2	105	2017	1	0	2	80142	1
2	1	1	2	1	1	2	1	2	2	2	2	2	2	4	1	1	2	1	1	2	1	17	2017	1	0	2	68718	2
1	4	2	2	3	2	2						88	2		1	1	2	1		2	2	79	2017	2	16	2	49434
2	5	2		1	1	1	1		1	2	2	88	2	2	1	1	2	2	2	2	1	15	2017	1	0	2	76043
2	5	2	2	1	1	1		2	1	2	2	88	2		1	1	2	1		2	1	105	2017	1	0	2	80142	2
2	5	2	2	1	2	2	1	2	1	1	2	8	2	3	1	1	2	1	2	2	1	67	2017	2	12	2	61795	1
1	5	2	2	1	1	2	2	2	1	2	2	88	2	3	1	1	2	1	2	1	1	101	2017	1	0	1	72227	2
1	4	2	2	1	2	2	2	2	1	2	2	2	2	4	1	1	2	1	1	2	2	67	2017	2	12	2	61795	2
1	5	2	2	1	1	2	2	2	2	2	2	88	2	4	1	1	2	1	1	2	2	101	2017	1	0	2	72227	2
2	4	2	2	1	1	2	1	2	1	2	2	88	2	4	1	1	2	2	1	2	1	101	2017	1	0	1	72227	2
2	5	2	2	1	1	1	1	2	2	2	2	88	2	3	1	1	2	2	2	2	1	59	2017	2	13	2	75177	2
1	5	2	2	1	1	2	2	2	2	2	2	88	2	3	1	1	2	1	2	2	1	105	2017	1	0	2	80142	2
1	4	2	2	1	2	1	2	2	2	2	2	88	2	4	1	1	2	1	1	2	2	3	2017	1	0	1	64016	2
2	4	2	2	1	1	2	1	1	2	1	2	88	2	3	1	1	2	1	2	2	2	105	2017	1	0	2	80142	1
1	2	1	2	1	1	1	1	2	1	1	2	88	2	3	2	2	2	2	2	2	1	101	2017	1	0	2	72227	2
1	5	2	2	1	2	1	1	2	2	2	2	88	2	3	1	1	1	2	2	2	2	43	2017	2	15	2	52419	2
2	5	2	2	1	1	1	1	2	1	2	2	88	2	4	1	1	2	1	1	2	2	17	2017	1	0	1	68718	2
2	3	1	2	1	1	1	2	2	2	2	2	15	1	3	1	2	2	2	2	2	1	105	2017	1	0	2	80142	1
1	4	2	2	1	1	2	1	2	2	2	2	2	2	3	1	1	2	1	2	2	2	17	2017	1	0	2	68718	2
2	2	1	2	1	2	2	2	2	1	2	1	20	1	1	2	2	1	2	2	2	1	67	2017	2	12	1	61795	2
2	5	2	2	1	1	2	1	2	2	2	2	88	2	2	1	1	2	2	2	2	2	101	2017	1	0	2	72227	2
1	5	2	1	1	1	1	1	2	1	2	1	88	2	4	1	1	2	1	1	1	1	101	2017	1	0	2	72227	2
1	5	2	2	1	1	2	1	2	2	2	2	30	1	3	1	1	2	1	2	2	2	17	2017	1	0	2	68718	2
1	5	2	2	1	2	1	1	2	2	2	2	2	2	4	1	1	2	1	1	2	1	29	2017	2	11	2	56713	2
2	5	2	2	1	1	1		2	2	2	2	88	2	2	1	2	2	2	2	2	1	101	2017	1	0	2	72227	2
2	4	2	2	1	2	2	1	2	2	2	2	88	2	2	1	1	2	1	2	2	1	67	2017	2	12	2	61795	2
2	5	2	2	1	1	2	1	2	1	2	2	88	2	4	1	1	2	1	1	2	2	105	2017	1	0	2	80142	2
2	5	2	2	1	1	2	1	2	1	2	2	88	2	4	1	1	2	1	1	2	2	15	2017	1	0	2	76043	2
1	5	2	2	1	1	2	1	2	2	2	2	88	2	3	1	1	2	1	2	2	1	49	2017	2	12	1	71612	2
1	4	2	2	1	2	2	1	2	2	1	2	10	2	3	1	1	2	2	2	2	1	67	2017	2	12	1	61795	2
1	5	2	2	1	1	1	1	2	2	2	2	88	2	3	1	1	2	1	2	1	2	49	2017	2	12	2	71612	2
1	4	2	2	1	2	2	1	2	1	2	2	88	2	4	1	1	2	1	1	1	2	91	2017	1	0	2	81354	1
2	5	2	2	1	2	2	1	2	2	2	1	30	1	4	1	1	1	2	1	1	2	67	2017	2	12	2	61795	2
2	3	1	2	1	2	2	1	2	1	2	2	10	2	4	1	1	2	2	1	2	1	31	2017	2	13	2	71250	2
2	5	2	2	1	1	2	1	2	2	2	2	1	2	3	1	1	2	1	2	2	2	89	2017	1	0	2	70364	2
2	4	2	2	1	1	2	2	2	2	2	2	2	2	2	1	1	2	2	2	2	1	101	2017	1	0	2	72227	2
2	5	2	2	1	1	1	1					1	2	3	1	1	2	2	2	2	2	89	2017	1	0	2	70364
1	5	2	2	1	2	2		2	2	2	2	88	2	3	1	1	2	2	2	2	1	7	2017	2	5	1	71375	2
2	4	2	2	1		2	1	2	2	2	1	88	2	4	1	1	2	2	1	2	1	95	2017	2	13	2	51912	2
2	5	2	2	1	1	2	1	2	1	2	2	88	2	2	1	1	2	1	2	2	1	93	2017	1	0	2	54652	2
1	5	2	2	1	1	2	2	2	2	2	2	88	2	2	1	1	2	1	2	1	2	15	2017	1	0	1	76043	2
2	5	2	1	1	1	1	1	2	1	2	2	88	2	2	1	1	2	1	2	2	2	35	2017	2	17	2	57213	2
2	5	2	2	1	2	1		2	1	2	2	88	2		1	1	2	1		2	1	99	2017	2	10	2	59368	2
2	4	2	1	1	1	1	2	2	2	2	2	88	2	4	2	1	2	1	1	2	1	105	2017	1	0	2	80142	2
2	5	2	2	1	1	1		2	1	2	2	88	2	2	1	1	2	1	2	2	1	101	2017	1	0	2	72227	2
1	4	2	2	1	1	1		2	1	2	2	88	2	4	1	1	2	1	1	2	1	17	2017	1	0	2	68718	2
1	5	2	2	1	1	2	1	2	1	2	2	88	2	4	1	1	2	1	1	1	2	101	2017	1	0	2	72227	2
2	4	2	2	1	2	2		2	2	2	2	88	2		1	1	2	1		2	1	81	2017	2	15	2	67467	2
1	5	2	2	1	1	2	1	2	2	2	2	88	2	3	1	1	2	1	2	2	1	17	2017	1	0	2	68718	2
2	5	2	2	1	1	2	1	2	2	2	2	5	2	4	1	1	2	1	1	2	2	15	2017	1	0	2	76043	2
2	4	2	2	1	1	1	1	2	2	2	2	88	2	2	1	1	2	1	2	2	1	101	2017	1	0	2	72227	2
1	5	2	2	1	1	2	1	2	2	2	2	88	2	4	1	1	2	1	1	2	2	101	2017	1	0	1	72227	2
2	4	2	2	1	2	1	1	2	2	2	2	20	1	3	1	1	1	2	2	2	2	37	2017	2	8	2	57200	2
1	3	1	2	1	2	2	1	2	1	2	2	10	2	3	1	2	2	2	2	2	1	11	2017	2	14	1	76447	2
1	2	1	1	1	2	2	1	2	1	2	2	99		4	1	1	2	1	1	2	2	9	2017	2	13	2	68095	2
2	5	2	2	1	1	2		2	2	2	2	1	2	4	1	1	2	1	1	1	1	35	2017	2	17	2	57213	2
1	2	1	2	1	2	2	1	2	1	1	2	88	2	4	1	2	2	2	1	2	1	19	2017	2	17	2	60284	1
2	5	2	2	1	1	2	1	2	1	2	2	88	2	3	1	2	2	1	2	2	1	93	2017	1	0	2	54652	2
1	5	2	2	1	2	1	1	2	1	2	2	88	2	4	1	1	2	1	1	1	2	9	2017	2	13	2	68095	2
2	5	2	2	1	1	1	1	2	1	2	2	2	2	3	1	1	2	1	2	1	1	15	2017	1	0	2	76043	2
2	4	2	2	1	1	2	1	2	1	2	1	1	2	4	1	1	2	1	1	2	1	65	2017	2	9	2	64148	2
2	5	2	2	1	2	2	1	2	1	2	2	88	2	2	1	2	2	1	2	2	1	37	2017	2	8	2	57200	2
2	5	2	1	1	2	2	1	2	2	1	1	30	1	2	1	1	2	1	2	2	1	73	2017	2	13	2	67480	2
1	5	2	2	1	1	2	2	1	1	2	2	88	2	2	1	1	2	1	2	2	1	35	2017	2	17	2	57213	2
2	4	2	2	1	1	2	2	2	2	2	2	5	2	3	1	1	2	1	2	1	1	89	2017	1	0	2	70364	2
1	4	2	2	1	2	2						88	2		1	1	2	2		2	1	73	2017	2	13	2	67480
2	5	2	2	1	1	1	1	2	1	2	2	88	2	4	1	1	2	1	1	2	2	35	2017	2	17	2	57213	2
2	5	2	1	1	2	2	1	2	1	2	2	10	2	3	1	1	2	1	2	1	2	73	2017	2	13	2	67480	2
2	4	2	2	6	1	2	1	2	2	2	2	88	2	2	1	1	2	2	2	2	1	17	2017	1	0	2	68718	2
2	5	2	2	1	1	1		2	2	2	2	88	2	2		1	2	1	2	1	2	93	2017	1	0	2	54652	2
2	5	2	2	1	1	1		2		2	2	88	2	4	1	1	2	1	1	1	2	59	2017	2	13	2	75177	2
2	4	2	2	1	1	2	1	2	1	2	2	88	2	4	1	1	2	1	1	2	2	89	2017	1	0	2	70364	2
1	4	2	2	1	2	2	2	1	2	2	2	88	2	3	1	2	2	1	2	2	2	63	2017	2	15	2	56724	1
2	4	2	2	1	1	1		2	2	2	1	88	2	3	1	1	2	1	2	1	2	17	2017	1	0	2	68718	2
2	4	2	2	1	1	2	2	1	2	1	2	88	2	3	1	1	2	1	2	2	2	89	2017	1	0	1	70364	1
1	5	2	2	1	1	2	1		2	2	2	99		3	1	2	2	2	2	2	1	35	2017	2	17	2	57213
1	5	2	2	1	2	2	1	2	1	2	2	88	2	4	1	1	2	2	1	2	1	73	2017	2	13	2	67480	2
1	4	2	2	1	1	2	2	2	2	2	2	10	2	3	1	1	2	1	2	2	2	89	2017	1	0	2	70364	2
2	4	2	2	1	2	2	1	2	2	2	2	88	2	4	1	1	2	1	1	2	1	73	2017	2	13	2	67480	2
2	5	2	1	1	2	1	1	2	1	2	2	30	1	4	1	1	2	1	1	2	2	99	2017	2	10	2	59368	2
2	5	2	1	1	2	1	1	2	1	2	2	88	2	3	1	1	2		2	2	2	73	2017	2	13	2	67480	2
1	4	2	2	1	2	1	1	2	2	2	2	88	2	4	1	1	2	1	1	2	2	73	2017	2	13	2	67480	2
2	5	2	2	1	1	2	1			2		2	2	4	1	1	2	1	1	2	1	35	2017	2	17	2	57213
1	5	2	2	1	2	2	1	2	1	1	1	88	2	3	1	1	2	1	2	2	2	23	2017	2	13	2	83438	2
2	5	2	2	1	1	1	1	2	2	2	1	88	2	2	1	1	2	1	2	2	1	77	2017	1	0	2	62481	2
1	5	2	2	1	1	2	1	2	2	2	2	10	2	4	1	1	2	1	1	2	1	35	2017	2	17	2	57213	2
2	4	2	2	1	2	1		2	1	2	2	5	2		1	1	2	1		2	2	99	2017	2	10	2	59368	1
2	5	2	2	1	1	1	1	2	2	2	2	88	2	4	1	1	2	1	1	1	2	101	2017	1	0	2	72227	2
1	4	2	2	1	2	2	1	2	1	2	2	3	2	3	1	1	2	1	2	2	1	99	2017	2	10	2	59368	1
1	5	2	2	1	2	1	1	2	1	1	2	88	2	3	1	1	2		2	2	2	99	2017	2	10	2	59368	2
1	5	2	1	1	1	1	1	2	2	2	2	20	1	3	1	1	2	1	2	2	2	101	2017	1	0	2	72227	2
2	5	2	2	1	1	2	1	2	1	2	2	88	2	3	1	1	2	1	2	2	2	15	2017	1	0	2	76043	2
1	4	2	2	1	1	2		2	2	2	2	30	1	3	1	2	1	1	2	2	1	35	2017	2	17	1	57213	2
2	4	2	1	1	2	2	1	2	1	2	2	88	2	1	1	1	2	1	2	1	2	19	2017	2	17	1	60284	2
1	5	2	2	1	1	2	1	2	2	1	2	88	2	3	1	1	2	1	2	2	2	101	2017	1	0	2	72227	2
2	5	2		1	1	2	1	2	2	2	2	99		2	1	1	2	1	2	2	2	15	2017	1	0	2	76043	2
1	3	1	2	1	2	2	1	2	2	1	2	88	2	2	1	1	2	2	2	2	1	83	2017	2	9	2	61125	1
2	2	1	2	1	1	2	2	2	2	2	2	2	2	4	1	1	2	1	1	2	1	105	2017	1	0	1	80142	2
1	5	2	1	1	1	1	1	2	1	2	2	88	2	3	1	1	2	1	2	2	1	105	2017	1	0	2	80142	2
1	4	2	2	1	1	1	1	1	1	1	2	88	2	2	2	1	2	1	2	2	2	105	2017	1	0	1	80142	1
2	5	2	2	1	1	2	1	2	2	2	2	88	2	2	1	1	2	1	2	2	1	101	2017	1	0	2	72227	2
2	4	2	2	1	2	2	2	2	2	2	2	88	2	2	1	1	2		2	2	1	23	2017	2	13	1	83438	2
1	4	2	2	1	1	2	2	2	2	2	2	88	2	3	1	2	2	2	2	2	1	17	2017	1	0	2	68718	2
2	5	2	1	1	1	1	1	2	1	2	2	88	2	4	1	1	2	1	1	1	2	93	2017	1	0	2	54652	2
2	4	2	1	1		1	1	2	1	1	2	5	2	1	1	1	1	2	2	2	2	95	2017	2	13	2	51912	1
1	5	2	2	1	2	1	1	2	2	2	2	3	2	3	1	2	2	1	2	2	2	47	2017	2	11	2	53929	2
2	4	2	2	1	1	2	1		2	1	1	88	2		1	2	2	2		2	1	105	2017	1	0	1	80142
2	5	2	1	1	1	2	1	2	2	2	2	88	2	3	1	1	2	1	2	1	2	15	2017	1	0	2	76043	2
2	4	2	2	1	1	2	1	2	2	1	2	5	2	2	1	1	2	2	2	2	1	15	2017	1	0	2	76043	2
1	5	2	2	1	1	2	2	2	1	1	2	88	2	3	1	1	2	1	2	2	1	105	2017	1	0	1	80142	2
2	4	2	2	1	1	2	1	2	1	1	2	88	2	2	2	1	1	2	2	2	2	105	2017	1	0	2	80142	1
1	5	2	2	1	1	1			1	2	2	88	2	3	2	1	2	1	2	2	2	17	2017	1	0	2	68718
1	4	2	2	1	2	2	2	2	2	2	2	88	2	3	1	1	2	1	2	2	2	45	2017	2	14	1	63594	2
1	4	2	2	1	1	1	2	2	1	2	1	88	2	3	1	1	2	1	2	2	1	93	2017	1	0	2	54652	2
2	4	2	2	1	1	1	1	2	2	2	2	88	2	4	1	1	2	1	1	1	2	17	2017	1	0	1	68718	2
1	3	1	2	1	2	2	2	2	2	2	1	5	2	3	1	1	2	1	2	2	1	37	2017	2	8	2	57200	2
2	4	2	2	1	1	1	2	2	2	2	2	88	2	3	1	1	2	1	2	2	1	89	2017	1	0	2	70364	2
1	4	2	2	2	1	2	2	2	2	2	2	88	2	4	1	1	2	1	1	1	1	17	2017	1	0	2	68718	2
2	5	2	2	1	1	2	2	2	2	2	2	88	2	3	1	1	2	1	2	2	2	93	2017	1	0	2	54652	2
1	3	1	2	1	1	2	1	1	1	2	2	88	2	3	1	1	2	1	2	2	1	93	2017	1	0	1	54652	1
2	4	2	1	1	1	2	2	2	2	2	2	88	2	4	1	1	2	1	1	2	1	75	2017	2	12	2	71218	2
1	5	2		1	1	2	1	2	2	2	2	88	2	4	1	1	2	1	1	2	2	49	2017	2	12	1	71612	2
2	5	2	2	1	1	2	2	2	2	2	2	88	2	3	1	1	2	2	2	2	1	93	2017	1	0	2	54652	2
2	5	2	2	1	2	2	1	2	1	2	2	88	2	3	1	1	2	1	2	2	2	53	2017	2	16	2	78442	2
1	1	1	2	1	2	2	1	2	2	2	2	5	2	2	1	2	2	2	2	2	1	81	2017	2	15	2	67467	2
2	5	2	2	1	1	2	1	2	2	2	1	88	2	3	1	1	2	1	2	2	2	93	2017	1	0	2	54652	2
2	5	2	2	1	1	1	1	2	1	2	2	88	2	4	1	1	2	1	1	2	2	17	2017	1	0	2	68718	2
2	4	2	2	1	2	2	1	2	1	1	2	20	1	4	1	1	2	1	1	2	1	99	2017	2	10	2	59368	2
1	3	1	2	1	2	2	2	1	1	2	2	88	2	4	1	2	2	2	1	2	1	45	2017	2	14	2	63594	1
2	5	2	2	1	1	2	1	2	2	2	2	88	2	3	1	1	2	2	2	2	1	89	2017	1	0	2	70364	2
2	4	2	2	1	2	1	1	2	2	2	2	88	2	3	1	1	2	2	2	2	1	53	2017	2	16	2	78442	2
1	4	2	2	1	1	2	1	2	1	2	1	88	2	2	1	1	2	1	2	2	1	101	2017	1	0	1	72227	2
2	4	2	2	1	2	2	1	1	2	2	2	88	2	4	1	1	2	2	1	2	2	53	2017	2	16	1	78442	1
1	5	2	1	1	1	1	1	2	1	2	2	88	2	4	1	1	2	1	1	2	1	93	2017	1	0	2	54652	2
1	4	2	1	1	1	2	2	2	1	2	1	88	2	3	1	1	2	1	2	2	1	35	2017	2	17	2	57213	1
1	4	2	2	1	1	2	2	2	2	2	1	7	2	3	1	1	2	1	2	2	1	17	2017	1	0	1	68718	2
2	5	2	2	6	1	2	1	2	2	2	2	88	2	3	1	1	2	1	2	2	2	17	2017	1	0	2	68718	2
1	5	2	2	1	1	1	1	2	1	2	1	88	2	3	1	1	2	1	2	2	2	49	2017	2	12	2	71612	2
1	2	1	2		1	2	1	2	2	1	1	88	2	2	1	1	2	1	2	2	1	59	2017	2	13	1	75177	2
1	5	2	2	1	1	2	2	1	2	2	1	88	2	4	1	1	2	1	1	2	1	59	2017	2	13	2	75177	2
1	4	2	2	1	1	2	1	2	2	2	1	88	2	4	1	1	2	2	1	2	1	89	2017	1	0	2	70364	2
2	5	2	2	1	1	1	1	2	2	2	2	3	2	3	1	1	1	1	2	1	2	89	2017	1	0	2	70364	2
1	5	2	2	1	2	1	1	2	1	2	2	88	2	3	1	1	2	1	2	2	1	11	2017	2	14	2	76447	2
1	5	2	2	1	2	2	1	2	2	2	1	88	2	3	1	1	2	1	2	1	2	1	2017	1	0	2	52896	2
2	4	2	2	1	1	2	1	1	2	2	2	5	2	2	1	1	2	1	2	2	2	35	2017	2	17	2	57213	1
2	5	2	2	1	1	2	1	2	2	2	2	88	2	2	1	1	2	1	2	2	1	17	2017	1	0	2	68718	2
1	4	2	2	1	1	1	2	2	2	1	2	88	2	4	1	1	2	1	1	2	2	15	2017	1	0	2	76043	2
2	5	2	1	1	1	1	1	2		2	2	10	2		1	1	2	1		1	2	35	2017	2	17	2	57213	2
2	4	2	1	1	1	1	1	2	1	1	2	88	2	3	1	1	2	1	2	2	1	17	2017	1	0	2	68718	2
2	5	2	2	1	1	1	1	2	1	2	2	88	2	2	1	1	2	1	2	2	2	35	2017	2	17	2	57213	2
2	4	2	2	1	1	2	1	2	2	2	1	88	2	3	1	1	2	1	2	1	1	101	2017	1	0	2	72227	2
2	4	2	2	1	2	1	2	2	1	2	2	88	2	3	2	2	2	1	2	2	2	99	2017	2	10	1	59368	2
2	5	2	2	1	1	1		1	1	1	2	88	2	2	1	1	2	1	2	2	1	35	2017	2	17	2	57213	1
2	5	2	2	1	1	2	1	2	1	2	2	88	2	3	1	1	2	1	2	2	2	17	2017	1	0	2	68718	2
1	5	2	2	1	1	2	1	2	2	2	2	88	2	4	1	1	2	1	1	2	2	35	2017	2	17	2	57213	2
1	4	2	2	1	1	2	2	2	2	2	2	88	2	3	1	1	2	1	2	2	1	35	2017	2	17	1	57213	1
1	5	2	2	1	2	1	1	2	1	2	2	88	2	4	1	1	2	1	1	2	1	91	2017	1	0	2	81354	2
2	4	2	2	1	1	2				2		88	2	2	1	1	2	1	2	2	2	49	2017	2	12	1	71612
1	5	2	2	1	1	2	1	2	2	2	2	10	2	4	1	1	2	1	1	1	2	35	2017	2	17	2	57213	2
1	5	2	2	1	1	1	1	2	2	2	2	88	2	4	2	1	2	1	1	2	1	17	2017	1	0	2	68718	2
2	4	2	2	1	1	2	2	2	2	2	2	5	2	2	1	1	2	1	2	2	2	15	2017	1	0	2	76043	2
1	4	2	1	1	1	2	2	2	1	2	2	88	2	3	1	1	2	1	2	2	2	15	2017	1	0	2	76043	2
2	5	2	1	1	1	1	1	2	1	2	2	20	1	4	1	1	2	1	1	1	2	35	2017	2	17	2	57213	2
1	5	2	1	1	1	1	1	2	2	2	2	15	1	2	1	1	1	1	2	2	1	15	2017	1	0	2	76043	2
1	5	2	2	1	1	2	2	2	2	2	2	88	2	3	1	1	2	1	2	1	1	77	2017	1	0	2	62481	2
1	5	2	2	1	2	2	2	2	2	1	2	1	2	3	1	1	2	1	2	2	1	3	2017	1	0	2	64016	2
2	4	2	2	1	2	2	2	2	2	2	2	88	2	4	1	1	2	1	1	2	1	9	2017	2	13	2	68095	2
2	4	2	2	1	1	1	2	2	2	2	2	1	2		1	1	2	1		2		17	2017	1	0	2	68718	2
2	5	2	1	1	1	2	1	2	1	2	2	88	2	4	1	1	2	1	1	1	2	15	2017	1	0	2	76043	2
2	4	2	2	1	1	2	1	1	2	2	2	88	2	4	1	1	2	1	1	2	2	35	2017	2	17	2	57213	2
2	5	2	2	1	1	2	1			2		88	2	4	1	1	2	1	1	1	2	77	2017	1	0	2	62481
2	5	2	2	1	2	1	1	2	2	2	2	99		2	1	1	2	1	2	2	1	9	2017	2	13	2	68095	2
2	3	1	2	1	1	1		2	2	1	2	4	2	4	1	1	2	1	1	2	2	77	2017	1	0	2	62481	2
2	4	2	2	1	2	2	1	2	1	2	2	88	2	4	1	1	2	1	1	2	2	3	2017	1	0	2	64016	2
2	5	2	1	1	1	2	1	2	1	2	2	88	2	2	1	1	2	1	2	2	1	101	2017	1	0	2	72227	2
2	5	2	2	1	1	1	1	2	2	2	2	88	2	2	1	1	2	1	2	1	2	77	2017	1	0	2	62481	2
2	5	2	2	1	2	1	1	2	1	2	2	88	2	4	1	1	2	1	1	2	2	51	2017	2	13	2	58056	2
1	2	1	2	1	2	1	2	2	2	2	1	8	2	2	1	2	2	2	2	2	1	51	2017	2	13	1	58056	2
1	5	2	2	1	1	2	1	2	2	2	2	88	2	3	1	1	2	1	2	2	1	15	2017	1	0	2	76043	2
1	1	1	2	1	1	2	1	2	2	2	1	88	2	2	1	1	2	1	2	2	1	35	2017	2	17	2	57213	1
1	5	2	2	1	1	2	2	2	2	1	2	25	1	2	1	1	2	1	2	2	2	35	2017	2	17	1	57213	2
2	5	2	2	1	2	1	1	2	1	2	1	88	2	4	1	1	2	2	1	2	1	69	2017	2	13	2	59803	2
1	5	2	2	1	2	2	1	2	2	2	2	88	2	3	1	1	2	1	2	2	2	69	2017	2	13	2	59803	2
2	5	2		1	1	2	1	2	1	2	1	99		2	1	1	2	1	2	2	2	17	2017	1	0	2	68718	2
1	4	2	2	1	2	1	1	2	1	1	2	88	2	4	1	1	2	1	1	2	1	3	2017	1	0	2	64016	2
1	5	2	2	1	2	1	1	2	1	2	2	88	2	4	1	1	2	2	1	1	1	99	2017	2	10	2	59368	2
2	5	2	2	1	2	1	1	2	2	2	2	88	2	4	1	1	2	1	1	2	2	45	2017	2	14	2	63594	2
1	5	2	1	1	2	1	1	2	2	1	2	10	2	4	1	1	2	1	1	2	1	81	2017	2	15	2	67467	2
1	5	2	2	1	2	1		2	1	1	2	88	2	4	1	1	2	1	1	2	2	45	2017	2	14	2	63594	2
2	4	2	2	1	1	2						15	1		1	1	2	1		2	1	17	2017	1	0	2	68718
2	1	1	2	1	2	2	2	2		2	2	88	2	2	1	1	2	1	2	2	1	99	2017	2	10	2	59368	2
2	4	2	2	1	1	2	2	2	2	2	2	88	2	2	1	1	2	1	2	2	1	17	2017	1	0	2	68718	2
2	5	2	2	1	1	1	1	2	1	2	2	88	2	3	1	2	2	1	2	2	2	17	2017	1	0	2	68718	2
1	4	2	2	1	1	2	2	2	1	2	2	88	2	3	1	1	2	1	2	2	1	17	2017	1	0	2	68718	2
1	3	1	2	1	2	2	2	2	1	2	2	88	2	3	1	1	2	1	2	2	1	21	2017	2	9	2	58267	1
2	5	2	2	1	2	1	1	2	2	2	2	88	2	3	1	1	2	1	2	2	2	19	2017	2	17	2	60284	2
1	2	1	2	1	2	2	1	2	2	2	2	88	2	4	1	2	2	2	1	2	1	19	2017	2	17	2	60284	1
1	5	2	2	1	2	2	1	2	2	2	2	3	2	3	1	1	2	2	2	2	1	21	2017	2	9	2	58267	2
2	5	2	2	1	1	1	1	2	1	1	2	88	2	4	1	1	2	1	1	2	1	93	2017	1	0	2	54652	2
2	5	2	2	1	1	2	1	2	2	2	2	88	2		1	1	2	1		2	1	17	2017	1	0	2	68718	2
1	5	2	2	1	1	2		2	2	2	2	88	2	2	1	1	2	1	2	2	2	15	2017	1	0	2	76043	2
1	4	2	2	1	2	2	2	2	2	2	2	88	2	3	1	1	1	1	2	2	2	3	2017	1	0	2	64016	1
1	4	2	2	1	2	1	1	2	1	2	2	88	2	4	1	1	2	1	1	2	1	31	2017	2	13	1	71250	2
2	5	2	2	1	2	2	1	2	2	2	2	88	2	4	1	1	2	1	1	2	1	97	2017	1	0	2	73113	2
1	2	1	2	1	1	2	2	2	2	1	2	3	2	4	1	1	2	1	1	2	1	15	2017	1	0	2	76043	1
1	4	2	2	1	2	2	2	2	2	2	2	88	2	3	1	1	2	2	2	2	1	51	2017	2	13	2	58056	2
1	5	2	2	1	1	2	1	2	2	2	2	88	2	4	1	1	2	1	1	1	2	93	2017	1	0	1	54652	1
2	3	1	2	1	1	1	1	2	2	2	2	88	2	2	1	1	2	2	2	2	1	15	2017	1	0	2	76043	2
2	5	2	2	1	1	2	1	2	2	2	2	88	2	3	1	1	2	1	2	2	1	15	2017	1	0	1	76043	2
1	3	1	2	1	2	2	1	2	2	2	2	4	2	3	1	1	2	2	2	2	1	67	2017	2	12	2	61795	2
2	4	2	2	1	2	1	2	2	1	2	2	2	2	2	1	1	2	1	2	2	1	73	2017	2	13	2	67480	2
2	5	2	2	1	1	1	1	2	2	2	2	88	2	4	1	1	2	1	1	2	2	35	2017	2	17	2	57213	2
2	4	2	2	6	1	2	1	2	2	2	2	88	2	2	1	2	2	1	2	2	1	35	2017	2	17	2	57213	2
1	5	2		1	2	1	1	2	1	2	2	88	2	3	1	1	2	1	2	2	2	53	2017	2	16	1	78442	2
2	5	2	2	1	1	2	1	2	1	2	2	88	2		1	1	2	1		2	2	15	2017	1	0	2	76043	2
2	5	2	2	1	2	1	1	2	2	2	2	88	2	4	1	1	2	1	1	1	2	19	2017	2	17	2	60284	2
1	4	2	2	1	1	2	2	2	2	2	1	88	2	2	1	1	2	1	2	2	1	17	2017	1	0	2	68718	2
2	5	2	2	1	2	2	1	2	2	2	2	88	2	3	1	1	2	2	2	1	2	97	2017	1	0	2	73113	2
2	5	2	2	1	2	1	1	2	2	1	2	88	2	3	1	1	2	2	2	2	1	97	2017	1	0	2	73113	2
2	5	2	1	1	1	2	1	2	1	2	2	30	1	4	1	1	2		1	1	2	15	2017	1	0	2	76043	2
1	5	2	2	1	1	2	1	1	2	2	1	88	2	2	1	1	2	2	2	2	1	15	2017	1	0	2	76043	1
2	5	2	1	1	1	2		2	2	2	2	99		2	1	1	2	2	2	2	2	101	2017	1	0	2	72227	2
2	4	2	2	1	1	1	1	2	1	1	2	88	2		1	1	2	2		2	1	35	2017	2	17	1	57213	2
2	3	1	2	1	1	2	1	2	2	2	2	2	2	4	1	1	2	2	1	2	1	65	2017	2	9	2	64148	2
2	5	2	1	1	1	2	1	2	2	2	1	88	2	4	1	1	2	1	1	1	2	17	2017	1	0	2	68718	2
2	4	2	2	1	1	1	1	2		2	2	3	2	2	1	1	2	1	2	2	1	59	2017	2	13	2	75177	2
2	4	2	2	1	1	2	1			2		10	2	2	1	2	2	2	2	2	1	17	2017	1	0	1	68718
1	5	2	2	1	2	2	1	2	1	2	2	88	2	2	1	1	2	2	2	2	1	53	2017	2	16	2	78442	2
2	4	2	2	1	1	1	1	2	1	2	2	5	2	4	1	2	1	1	1	2	1	17	2017	1	0	2	68718	2
2	4	2	2	1	1	2	2	2	1	2	2	88	2	2	1	1	2	1	2	2	1	17	2017	1	0	1	68718	1
1	5	2	1	1	2	2	1	2	1	1	2	88	2	3	1	1	2	1	2	1	2	53	2017	2	16	2	78442	2
1	4	2	2	1	2	2	2	2	1	2	2	88	2	3	1	1	2	2	2	2	2	1	2017	1	0	1	52896	2
2	5	2	1	1	1	1	1	2	1	2	2	88	2		1	1	2	2		1	2	59	2017	2	13	2	75177	2
1	5	2	2	1	1	2	1	2	2	2	2	5	2	2	1	1	2	1	2	2	2	15	2017	1	0	2	76043	2
2	5	2	2	1	1	2	1	2	2	2	2	2	2	3	1	1	2	1	2	2	2	15	2017	1	0	2	76043	2
1	1	1	2	1	1	2	2	2	1	2	2	3	2	3	1	2	2	2	2	2	1	77	2017	1	0	1	62481	2
2	5	2	2	1	2	1	1	2	2	2	1	3	2	3	1	2	2	1	2	1	2	39	2017	2	13	2	64196	2
2	5	2	2	1	1	2		2	2	2	1	88	2	4	1	2	2	1	1	2	1	17	2017	1	0	2	68718	2
2	5	2	2	1	1	2	1	2	1	2	2	88	2	2	1	1	2	1	2	2	1	15	2017	1	0	2	76043	2
2	4	2	2	1	1	2	1	2	2	2	2	88	2	2	1	2	2	2	2	2	1	59	2017	2	13	2	75177	2
2	5	2	2	1	1	2		2	1	2	2	88	2	1	1	1	2	1	2	2	2	17	2017	1	0	2	68718	2
2	5	2	2	1	2	2	1	2	2	2	2	2	2	2	1	2	2	2	2	2	1	33	2017	2	11	1	83295	2
2	5	2	2	1	1	2	1	2	2	2	1	88	2	2	1	1	2	1	2	2	1	15	2017	1	0	2	76043	2
1	5	2	2	1	1	2		2	2	2	2	88	2	2	1	1	2	1	2	2	1	59	2017	2	13	2	75177	2
2	4	2	2	1	2	2	2	2	2	2	2	88	2	2	1	1	2	1	2	2	2	39	2017	2	13	2	64196	2
2	5	2	2	1	1	2	1	2	1	2	2	88	2	3	1	1	2	1	2	2	2	17	2017	1	0	2	68718	2
1	4	2	2	1	2	2	2	2	2	2	2	88	2	2	1	1	2	1	2	2	2	51	2017	2	13	1	58056	2
1	4	2	1	1	2	2	1	2		2	2	88	2	4	1	1	2	1	1	2	2	29	2017	2	11	2	56713	2
2	4	2	1	1	1	1		2	1	1	2	30	1	4	1	2	2	2	1	2	1	35	2017	2	17	2	57213	2
2	4	2	2	1	2	2	1	2	2	2	1	88	2	2	1	1	2	2	2	2	1	1	2017	1	0	2	52896	2
2	4	2	2	1	1	2	2	2	2	1	2	88	2	3	1	1	2	2	2	2	1	17	2017	1	0	2	68718	2
1	5	2	2	1	2	2						5	2		1	1	2	2		2	2	41	2017	2	12	1	62865
1	5	2	2	1	2	1	1	2	2	2	2	88	2	2	1	1	2	2	2	1	1	1	2017	1	0	2	52896	2
1	4	2	2	1	2	1	1	2	2	2	2	88	2	4	1	1	2	1	1	2	2	67	2017	2	12	2	61795	2
2	4	2	2	1	1	2	2	2	2	2	2	2	2	2	1	2	2	2	2	2	2	15	2017	1	0	2	76043	2
2	3	1	1	1	1	1	1	2	1	1	2	20	1	4	1	1	2	1	1	1	1	17	2017	1	0	2	68718	2
1	5	2	2	1	2	2	2		1	1	2	88	2	4	1	1	2	1	1	2	2	67	2017	2	12	2	61795	2
1	4	2	2	1	1	2	1	2	2	2	2	88	2	4	1	2	2	2	1	2	1	17	2017	1	0	2	68718	2
1	2	1	2	1	2	1	1	2	2	2	2	88	2	2	2	2	2	2	2	2	1	11	2017	2	14	1	76447	1
2	4	2	2	1	1	2	2	2	2	2	2	88	2	3	1	1	2	1	2	1	1	17	2017	1	0	2	68718	2
1	4	2	2	3	2	1	1	2	1	1	2	88	2	2	2	2	2	2	2	2	1	9	2017	2	13	1	68095	2
2	4	2	2	1	1	1	1	2	1	2	2	88	2	4	1	1	2	1	1	2	1	59	2017	2	13	2	75177	2
2	5	2	2	1	1	2	2	2	1	2	2	88	2	4	1	1	2	2	1	2	1	15	2017	1	0	2	76043	2
2	5	2	2	1	1	1	1	2	1	1	1	88	2	4	1	1	2	1	1	1	2	101	2017	1	0	2	72227	2
2	4	2	2	1	1	2	1	2	2	2	1	88	2	2	1	1	2	2	2	2	1	101	2017	1	0	2	72227	1
2	5	2	2	1	1	2	1	2	1	2	2	88	2	4	1	1	2	1	1	2	2	17	2017	1	0	1	68718	2
1	5	2	2	1	1	1	1	2	2	2	2	88	2	3	1	1	2	1	2	2	2	17	2017	1	0	2	68718	2
2	5	2	2	1	1	2	1	2	2	2	2	88	2	2	1	1	2	2	2	2	1	59	2017	2	13	2	75177	2
1	2	1	2	1	1	2	1	2	1	1	2	88	2	4	1	2	2	2	1	2	2	59	2017	2	13	1	75177	1
1	4	2	2	1	2	2	1	2	2	1	2	3	2	4	1	1	2	1	1	1	1	63	2017	2	15	2	56724	1
1	5	2	1	1	1	1	1	2	2	2	2	88	2	4	1	1	2	1	1	1	2	15	2017	1	0	2	76043	2
1	4	2	2	1	1	1		1	1	1	2	88	2	2	1	2	2	2	2	2	1	105	2017	1	0	2	80142	1
2	5	2	2	1	2	1		2	2	2	1	88	2	3	1	1	2	1	2	2	2	69	2017	2	13	2	59803	2
1	5	2	2	1	2	2	1	2	2	2	1	88	2	3	1	1	2	1	2	2	2	73	2017	2	13	1	67480	2
2	5	2	2	1	1	2	1	2	2	2	2	88	2	3	2	1	2	2	2	2	2	105	2017	1	0	2	80142	2
2	5	2	2	1	1	2	1	2	2	2	2	88	2	4	1	1	2	1	1	2	2	49	2017	2	12	2	71612	2
1	4	2	2	1	1	2	1	2	2	2	2	88	2	4	1	1	2	1	1	1	1	35	2017	2	17	2	57213	2
2	5	2	2	1	1	2	1	2	2	2	2	88	2	2	1	1	2	2	2	2	1	101	2017	1	0	2	72227	2
1	4	2	2	1	1	2	2	2	2	2	2	88	2	3	1	1	2	1	2	2	2	15	2017	1	0	2	76043	2
2	5	2	2	1	1	1	1	2	2	2	2	1	2	2	1	1	2	1	2	2	1	15	2017	1	0	2	76043	2
2	4	2	2	1	1	2	1	2	2	2	2	88	2	2	1	1	2	1	2	2	1	17	2017	1	0	2	68718	2
2	4	2	2	1	1	2	2	2	2	2	2	1	2	2	1	1	2	2	2	2	1	105	2017	1	0	2	80142	2
2	4	2	2	1	1	2	1	2	2	2	2	88	2	4	1	1	2	1	1	1	2	15	2017	1	0	2	76043	2
1	4	2	2	1	1	1		2	1	1	2	88	2	4	1	1	2	1	1	1	2	105	2017	1	0	2	80142	1
2	5	2	2	1	1	1	1	2	2	1	2	88	2	2	1	1	2	1	2	2	1	101	2017	1	0	2	72227	2
2	4	2	1	1	1	2	1	2	1	2	2	15	1	4	1	1	2	1	1	1	1	35	2017	2	17	2	57213	2
2	5	2	2	1	1	1	1	2	2	2	2	2	2	2	1	1	2	1	2	2	1	35	2017	2	17	2	57213	2
2	4	2	2	1	1	1	1	2	2	2	1	88	2	1	1	1	1	1	2	1	2	101	2017	1	0	2	72227	2
2	5	2	2	1	1	2	1	2	2	2	2	88	2	2	1	1	2	1	2	2	1	101	2017	1	0	2	72227	2
2	4	2	2	1	1	2	1	2	1	2	2	88	2	4	1	1	2	1	1	1	2	105	2017	1	0	2	80142	2
2	4	2	2	1	1	2	1	2	2	2	1	4	2	4	1	1	2	1	1	2	1	105	2017	1	0	1	80142	2
2	5	2	2	1	2	2	1	2	2	2	2	88	2	2	1	1	2	2	2	2	1	103	2017	2	13	2	58932	1
1	4	2	2	1	2	1	1	2	2	2	2	88	2	3	1	1	2	1	2	2	1	103	2017	2	13	1	58932	2
1	4	2	2	1	1	1	1	2	1	2	1	88	2	2	1	1	2	1	2	2	2	105	2017	1	0	2	80142	2
1	5	2	2	1	1	1	1	2		2	2	88	2	3	1	1	2	1	2	2	2	101	2017	1	0	2	72227	2
1	5	2	2	1	2	2	1	2	1	2	2	88	2	3	1	1	2	1	2	2	2	67	2017	2	12	2	61795	2
1	4	2	1	1	1	2	1	2	2	2	1	5	2	4	1	1	2	1	1	2	2	35	2017	2	17	2	57213	2
2	5	2	2	1	2	1	1	2	2	2	2	2	2	2	1	1	2	1	2	2	1	67	2017	2	12	2	61795	2
1	4	2	2	1	2	2				2		88	2	4	1	1	2	2	1	2	1	99	2017	2	10	2	59368
1	5	2	2	1	2	2	1	2	2	2	1	88	2	2	1	1	2	1	2	2	2	63	2017	2	15	2	56724	2
2	4	2	2	1	1	2	1	2	1	2	2	88	2	3	1	1	2	1	2	2	2	15	2017	1	0	2	76043	2
2	5	2	2	1	1	1		2	1	2	1	88	2	3	1	2	2	2	2	2	1	101	2017	1	0	2	72227	2
1	5	2	2	1	1	2	2	2	2	2	2	88	2	4	1	1	2	1	1	2	2	15	2017	1	0	2	76043	2
1	5	2	2	1	1	1	2	2	1	2	2	88	2	4	1	1	2	1	1	2	2	101	2017	1	0	1	72227	2
2	4	2	2	1	1	2		2	2	2	2	88	2	4	1	1	2	1	1	2	2	15	2017	1	0	2	76043	2
1	4	2	2	1	1	2	1	2	2	2	2	88	2	4	1	1	2	2	1	2	1	17	2017	1	0	2	68718	2
1	4	2	2	1	1	1	2	2	2	2	2	88	2	4	1	1	2	1	1	1	2	105	2017	1	0	1	80142	2
1	4	2	2	1	1	2	2	2	2	2	2	88	2	4	1	1	2	2	1	2	1	15	2017	1	0	2	76043	2
1	1	1	2	1	1	1	1	1	2	2	2	88	2	4	1	2	2	2	1	2	2	17	2017	1	0	2	68718	1
2	2	1	2	1	1	2	1	2	2	2	2	2	2	2	1	1	2	1	2	2	1	105	2017	1	0	2	80142	1
1	4	2		1	1	1		2	2	2	2	88	2		2	2	2	2		2	2	101	2017	1	0	2	72227	2
2	4	2	2	1	1	2	1	2	2	2	1	88	2	3	1	1	2	1	2	2	1	15	2017	1	0	2	76043	2
1	5	2	2	1	1	2		2	2	2	2	88	2	2	1	1	2	1	2	2	2	17	2017	1	0	2	68718	2
2	4	2	2	1	2	2	2	2	2	2	2	3	2	2	1	1	2	1	2	2	1	29	2017	2	11	2	56713	2
2	5	2	2	1	1	2		2	2	2	2	88	2		1	2	2	1		2	1	17	2017	1	0	2	68718	2
1	4	2	2	1	1	2	2	2	2	2	2	88	2	3	1	1	2	2	2	2	1	17	2017	1	0	2	68718	2
1	5	2	2	1	1	2	1	2	2	2	2	88	2	3	1	1	2	1	2	1	2	101	2017	1	0	2	72227	2
1	5	2	1	1	2	2	2	2	2	2	2	88	2	3	1	1	2	1	2	1	1	91	2017	1	0	2	81354	2
2	5	2	2	1	2	1		2	1	2	1	88	2	4	1	1	2	1	1	1		91	2017	1	0	2	81354	2
2	5	2	2	1	2	1						2	2		1	1	2	1		1	2	73	2017	2	13	2	67480
1	5	2	2	1	2	2	1	2	2	2	2	88	2	3	1	1	2	1	2	1	2	67	2017	2	12	2	61795	2
2	3	1	2	1	2	2	1	2	2	2	2	3	2	2	1	1	2	1	2	2	1	11	2017	2	14	2	76447	2
1	5	2	2	1	1	2	1	2	2	2	2	88	2	3	1	1	2	1	2	1	2	93	2017	1	0	2	54652	2
2	5	2	2	1	1	1	1	2	2	2	2	88	2	4	1	1	2	1	1	2	2	101	2017	1	0	2	72227	2
2	5	2	2	1	2	2		2	1	2	2	2	2	3	1	1	2	1	2	2	2	53	2017	2	16	2	78442	2
2	5	2	1	1	1	1			1		2	99		3	1	1	2	1	2	2	2	15	2017	1	0	2	76043
1	4	2	2	1	1	1	1	2	1	1	2	88	2	2	1	2	2	1	2	2	1	93	2017	1	0	2	54652	2
1	5	2	2	1	1	1	1					88	2		1	1	2	1		2	1	35	2017	2	17	1	57213
1	5	2	2	1	1	2	1	2	2	2	2	88	2	3	1	1	2	1	2	2	2	101	2017	1	0	2	72227	2
1	4	2	2	1	1	2	1	1	2	2	1	88	2	3	1	1	2	2	2	2	2	35	2017	2	17	2	57213	2
2	5	2	2	1	1	1						88	2		1	1	2	1		2	2	101	2017	1	0	2	72227
2	5	2	2	1	1	2				2		88	2	3	1	1	2	1	2	2	2	35	2017	2	17	2	57213
1	3	1	2	1	2	2	1	2	2	2	2	88	2	3	1	1	2	1	2	2	2	39	2017	2	13	1	64196	2
2	5	2	2	1	1	1		2	2	2	2	88	2	3	1	1	2	1	2	2	2	15	2017	1	0	2	76043	2
1	4	2	2		1	2	1	2	2	2	2	88	2	3	1	1	2	1	2	2	1	101	2017	1	0	2	72227	2
1	4	2	2	1	1	1	1	1	2	2	2	88	2	4	1	1	2	2	1	2	1	105	2017	1	0	1	80142	1
1	5	2	2	1	1	1		2	1	2	2	88	2		1	1	2	1		1	2	89	2017	1	0	2	70364	2
2	2	1	1	1	1	2	1	2	1	2	2	10	2	4	1	1	1	2	1	2	1	15	2017	1	0	2	76043	2
2	3	1	2	1	2	2						88	2		1	1	2	2		2	1	7	2017	2	5	2	71375
1	5	2	2	1	1	2	2	2	2	2	1	88	2	4	1	1	2	1	1	2	2	15	2017	1	0	2	76043	2
1	3	1	2	1	1	1						10	2		1	2	2	2		2	2	101	2017	1	0	2	72227
2	4	2	2	1	1	2	2	2	2	2	2	88	2	4	1	1	2	1	1	2	1	89	2017	1	0	2	70364	2
2	5	2	1	1	1	1	1	2	2	2	2	15	1	4	1	1	2	1	1	1	2	17	2017	1	0	2	68718	2
2	5	2	2	1	2	2		2	2	2	1	88	2	2	1		2	1	2	2	2	3	2017	1	0	2	64016	2
2	5	2	1	1	2	2		2	2	2	1	88	2		1	1	1	1		2	1	5	2017	2	20	2	54375	2
1	2	1	2	1	1	1	1	2	1	2	2	88	2	3	1	2	2	1	2	2	1	77	2017	1	0	1	62481	1
1	3	1	2	1	2	1	2	2	2	2	2	88	2	4	1	1	2	1	1	2	1	53	2017	2	16	2	78442	2
2	5	2	2	1	2	1	1					99			1	1	2	1		2	2	37	2017	2	8	2	57200
1	4	2	2	1	1	2	2	2	2	2	2	88	2	3	1	1	2	1	2	2	1	101	2017	1	0	2	72227	2
2	4	2	2	1	2	1	1	2	1	2	2	88	2	3	1	1	2	2	2	2	1	81	2017	2	15	2	67467
1	5	2	2	1	1	2	1	2	2	2	2	88	2	3	1	1	2	1	2	2	1	101	2017	1	0	2	72227	2
1	4	2	2	1	1	2	2	2	1	2	2	88	2	4	1	1	2	1	1	2	2	77	2017	1	0	1	62481	2
2	3	1	1	1	1	2	2			1		30	1	3	1	1	2	2	2	2	1	59	2017	2	13	2	75177
2	1	1	2	1	1	1	1	2	2	2	2	18	1	4	2	2	2	2	1	2	1	35	2017	2	17	2	57213	2
1	4	2	2	1	2	2	2	2	2	1	2	30	1	2	1	1	2	1	2	2	2	9	2017	2	13	1	68095	1
2	3	1	2	1	1	2	1	2	2	2	2	10	2	2	1	2	2	2	2	2	1	93	2017	1	0	2	54652	2
1	5	2		1	2	1	1	2	1	2	1	88	2	3	1	1	2	1	2	2	2	11	2017	2	14	2	76447	2
2	5	2	2	1	2	1		2	1	2	2	88	2		1	1	2	1		2	1	37	2017	2	8	2	57200	2
1	5	2	2	1	1	1	1	2	2	2	2	88	2	2	1	1	2	1	2	2	2	93	2017	1	0	2	54652	2
1	4	2	2	1	1	2	2	2	2	2	2	88	2	4	1	1	2	1	1	2	2	17	2017	1	0	2	68718	2
2	5	2	2	1	1	2	1	2	2	2	2	25	1	2	1	1	2	1	2	2	2	59	2017	2	13	2	75177	2
2	2	1	2	1	1	2	2	2	2	2	2	88	2	2	1	1	2	1	2	2	1	15	2017	1	0	1	76043	2
2	5	2	2	1	2	1	1	2	2	2	2	88	2	4	1	1	2	1	1	2	2	63	2017	2	15	2	56724	2
1	5	2	2	1	2	1	1	2	2	2	2	88	2	4	1	1	2	1	1	1	2	37	2017	2	8	2	57200	2
1	5	2	2	1	2	2	2	2	1	2	2	1	2	2	1	1	2	2	2	2	1	37	2017	2	8	1	57200	2
2	5	2	2	1	2	1	1	2	1	2	2	88	2	4	1	1	2	1	1	1	2	53	2017	2	16	2	78442	2
1	5	2	2	1	1	2	2	2	2	2	2	1	2	3	1	1	2	1	2	2	2	89	2017	1	0	2	70364	2
1	5	2	2	1	1	2	1	2	1	2	2	88	2		1	1	2	2		2	1	77	2017	1	0	2	62481	2
1	4	2	1	1	1	2	1	2	2	2	2	10	2	3	1	1	1	1	2	1	2	15	2017	1	0	2	76043	2
1	4	2	2	1	1	2	1	2	1	2	2	88	2	4	1	1	2	2	1	2	1	35	2017	2	17	2	57213	2
2	5	2	2	1	2	1	1	2	2	2	2	88	2	2	1	1	2	2	2	1	1	73	2017	2	13	2	67480	2
1	5	2	2	1	1	2	1	2	2	2	2	99		4	1	1	2	1	1	1	2	93	2017	1	0	2	54652	2
2	5	2		1	1	1	1	2	1	2	2	88	2	3	1	1	2	2	2	2	1	101	2017	1	0	2	72227	2
1	4	2	2	1	1	2	1	2	2	1	2	2	2	3	2	1	1	2	2	2	1	93	2017	1	0	2	54652	1
2	5	2		1	2	1	1	2	1	2	2	99		4	1	1	2	2	1	2	2	73	2017	2	13	2	67480	2
1	5	2	1	1	1	1	1	2	1	2	2	88	2	4	1	1	2	1	1	2	2	35	2017	2	17	2	57213	2
2	5	2	2	1	1	2	1	2	2	1	2	88	2	4	1	1	2	1	1	2	1	35	2017	2	17	2	57213	2
1	4	2	2	1	1	2	1	2	2	2	2	88	2	2	1	1	2	2	2	2	1	15	2017	1	0	2	76043	2
2	5	2	2	1	2	1	1	2	1	2	2	2	2		1	1	2	2		2	2	73	2017	2	13	2	67480	2
2	4	2	2	1	1	2	1	2	2	2	2	3	2		1	1	2	1		1	2	17	2017	1	0	2	68718	1
2	5	2	2	1	1	2		2	2	2	2	88	2		1	2	2	1		2	1	17	2017	1	0	2	68718	2
2	5	2	2	1	2	2		2	2	2	2	88	2	2	1	1	2	2	2	2	2	73	2017	2	13	2	67480	2
1	2	1	2	1	2	2	1	2	2	2	2	2	2	3	1	1	2	1	2	2	1	99	2017	2	10	1	59368	1
2	5	2	2	1	1	1	1	2	2	2	2	3	2	4	1	1	2	1	1	2	1	101	2017	1	0	2	72227	2
2	2	1	2	1	2	2	1	2	2	2	2	88	2	4	1	1	2	2	1	2	1	99	2017	2	10	2	59368	2
1	4	2	2	1	2	1	2	2	2	2	2	88	2	3	1	1	2	1	2	2	1	87	2017	2	4	1	67614	2
1	5	2	2	1	2	2	1	2	2	2	2	88	2	2	1	1	2	1	2	2	2	23	2017	2	13	1	83438	2
1	4	2	2	1	2	2	2	2	2	2	2	88	2	3	1	1	2	1	2	2	1	99	2017	2	10	2	59368	2
2	4	2	2	1	1	2	2	2	2	2	2	88	2	4	1	1	2	1	1	2	2	15	2017	1	0	2	76043	2
1	4	2	2	1	1	2	2	2	2	1	2	88	2	2	1	2	2	2	2	2	2	35	2017	2	17	1	57213	2
1	3	1	2	1	2	2	1	2	2	1	2	5	2	4	1	1	2	1	1	2	1	45	2017	2	14	2	63594	2
2	5	2	1	1	2	2	2	2	2	2	2	30	1	2	1	1	2	1	2	2	2	99	2017	2	10	2	59368	2
1	5	2	2	1	1	1						88	2		1	2	2	2		2	1	59	2017	2	13	1	75177
2	5	2	2	1	1	2	1	2	1	2	2	88	2	3	1	1	2	1	2	2	2	101	2017	1	0	2	72227	2
1	5	2	2	1	1	2	1	2	1	1	2	88	2	2	1	1	2	2	2	2	1	93	2017	1	0	2	54652	2
1	4	2	2	1	1	2	2	2	2	2	2	88	2	2	1	1	2	1	2	2	1	17	2017	1	0	2	68718	2
2	4	2	2	1	2	2	1	2	2	2	1	88	2	1	1	1	2	1	2	2	1	37	2017	2	8	2	57200	2
2	5	2	2	1	1	1	1	2	1	2	2	88	2	2	1	1	2	1	2	2	2	101	2017	1	0	2	72227	2
2	4	2	2	1	1	2	1					2	2		1	1	2	1		1	2	35	2017	2	17	2	57213
2	4	2	2	1	1	2	1	2	1	1	2	88	2	4	1	1	2	1	1	2	2	105	2017	1	0	2	80142	2
1	5	2	2	1	2	2	2	2	2	2	2	88	2	3	1	1	2	1	2	2	2	19	2017	2	17	1	60284	2
1	4	2	2	1	2	2	1	2	2	2	1	88	2	4	1	1	2	1	1	1	2	99	2017	2	10	2	59368	2
2	5	2	2	1	1	2		2		2		88	2		1	1	2	1		1	2	93	2017	1	0	2	54652	2
1	5	2	2	1	1	2	2		2	2	2	88	2	2	1	1	2	1	2	2	1	15	2017	1	0	2	76043
1	4	2	2	1	2	2	1	2	2	2	2	88	2	4	1	1	2	1	1	2	1	29	2017	2	11	2	56713	1
2	4	2	2	1	2	2	2	2	2	2	2	88	2	3	1	1	2	2	2	2	1	73	2017	2	13	2	67480	2
2	4	2	2	1	1	2	1	2	2	2	1	88	2	4	1	1	2	2	1	2	1	89	2017	1	0	2	70364	1
1	5	2	2	1	1	1	1	2	2	2	1	88	2	2	1	1	2	2	2	2	2	93	2017	1	0	2	54652	2
2	5	2	2	1	1	1	1	2	2	2	2	88	2	2	1	1	2	1	2	2	2	93	2017	1	0	2	54652	2
2	4	2	2	3	1	2	1	2	2	2	2	5	2	3	1	1	2	1	2	2	2	101	2017	1	0	2	72227	2
2	5	2	2	1	1	2		2	1	2	2	88	2	1	1	2	2	2	2	2	1	89	2017	1	0	1	70364	2
1	5	2	2	1	2	2	1	2	2	2	2	88	2	4	1	1	2	1	1	2	1	97	2017	1	0	1	73113	2
2	5	2	2	1	2	2	1	2	1	2	2	88	2	3	1	1	2	1	2	1	2	37	2017	2	8	2	57200	2
2	4	2	2	1	1	2	2	2	2	2	2	88	2	3	1	1	2	1	2	2	1	15	2017	1	0	2	76043	2
2	5	2	2	1	1	2	2	2	1	2	1	88	2	2	1		2	2	2	2	1	89	2017	1	0	1	70364	2
1	2	1	2	1	2	2		1	2	1	2	88	2	2	1	1	2	1	2	2	1	97	2017	1	0	2	73113	1
1	5	2	2	1	1	2	2	2	2	2	1	88	2	3	1	1	2		2	2	2	105	2017	1	0	2	80142	2
2	2	1	2	1	1	2	1	2	2	1	1	88	2	4	1	1	2	2	1	2	1	93	2017	1	0	2	54652	1
1	4	2	2	1	2	1	1	2	2	2	2	88	2	4	1	1	2	1	1	2	2	37	2017	2	8	1	57200	1
1	5	2	1	1	2	2	2	2	1	2	2	88	2	4	1	1	2	2	1	2	2	7	2017	2	5	2	71375	2
1	4	2	2	1	1	2	2	2	2	2	2	88	2	3	1	1	2	1	2	2	1	105	2017	1	0	1	80142	2
1	5	2	2	1	1	2	2	2	2	2	2	88	2	4	1	1	2	1	1	2	2	75	2017	2	12	2	71218	2
1	4	2	2	1	2	2	1	2	2	2	2	88	2	4	1	1	2	1	1	2	2	103	2017	2	13	2	58932	2
2	5	2	2	1	1	2	1	2	1	1	2	88	2	3	1	1	2	1	2	2	1	75	2017	2	12	2	71218	2
1	5	2	2	1	1	2	1	2	2	2	2	88	2	3	1	1	2	1	2	2	2	101	2017	1	0	2	72227	2
2	5	2	2	1	1	1	1		1	2	2	88	2	4	1	1	2	1	1	2	2	93	2017	1	0	2	54652
1	4	2	2	1	2	1	2	2	2	2	2	88	2	4	1	1	2	1	1	2	2	81	2017	2	15	2	67467	2
2	5	2	2	1	2	2	1	2	1	2	2	88	2	4	1	1	2	1	1	2	2	83	2017	2	9	2	61125	2
1	5	2	2	1	1	2	1	2	1	2	2	5	2	4	1	1	2	1	1	2	2	35	2017	2	17	2	57213	2
2	4	2	2	1	2	2	2	1	1	1	2	15	1		1	1	2	1		2	1	45	2017	2	14	2	63594	1
2	3	1	2	1	1	2	1	2	2	2	2	88	2	4	1	1	2	2	1	2	1	17	2017	1	0	2	68718	2
2	4	2	2	1	1	1	2	2	2	2	2	88	2	2	1	1	2	1	2	2	2	101	2017	1	0	1	72227	2
1	5	2	1	1	1	2	1	2	1	2	2	14	1	4	1	1	2	1	1	2	1	77	2017	1	0	2	62481	2
2	5	2	2	1	1	1	1	2	1	1	2	88	2	2	1	1	2	2	2	2	2	89	2017	1	0	2	70364	1
1	5	2	2	1	1	2		2	2	2	2	88	2	4	1	1	2	1	1		1	17	2017	1	0	2	68718	2
2	4	2	1	3	1	1	1	1	1	1	2	30	1	3	1	1	2	1	2	2	1	49	2017	2	12	2	71612	1
1	1	1	2	1	1	1	2	2	2	2	2	1	2	3	1	2	2	2	2	2	1	49	2017	2	12	2	71612	2
2	5	2	2	1	2	2	1	2	1	2	2	7	2	4	1	1	2	1	1	2	2	19	2017	2	17	2	60284	2
2	5	2	2	1	1	2	1	2	1	1	2	15	1	2	1	1	2	2	2	2	1	35	2017	2	17	1	57213	2
1	4	2	1	1	1	1	1	2	2	2	1	10	2	2	1	1	2	1	2	2	1	101	2017	1	0	1	72227	2
2	5	2	2	1	1	1	1	2	1	2	2	88	2	2	1	2	2	2	2	2	1	17	2017	1	0	2	68718	2
1	5	2	2	1	1	2	1	1	2	2	2	88	2	4	1	1	2	1	1	2	1	89	2017	1	0	2	70364	1
2	3	1	2	1	1	2	2	2	1	2	1	2	2	2	1	1	2	2	2	2	1	101	2017	1	0	2	72227	2
1	5	2	2	1	1	2	2	2	2	2	2	88	2	3	1	1	2	1	2	2	1	17	2017	1	0	2	68718	2
2	5	2	2	1	2	2	2	2	2	2	2	5	2	3	1	1	2	2	2	2	2	81	2017	2	15	2	67467	2
1	4	2	2	1	2	1	1	2	2	2	2	88	2	3	1	2	2	2	2	2	1	63	2017	2	15	2	56724	1
2	5	2	2	1	2	1			2	2	1	88	2		1	1	2	1		2	2	97	2017	1	0	2	73113
2	5	2	2	1	2	1	1	2	2	2	2	88	2	3	1	2	2	1	2	2	2	11	2017	2	14	2	76447	2
2	4	2	2	1	2	2	1	2	2	2	2	88	2	3	1	1	2	1	2	2	1	51	2017	2	13	2	58056	2
1	5	2	2	1	1	2	1	2	2	2	2	88	2	2	1	1	2	1	2	2	1	15	2017	1	0	2	76043	2
2	5	2	2	1	2	1	2	2	2	2	2	88	2	4	1	1	2	2	1	2	1	11	2017	2	14	2	76447	2
2	2	1	2	1	2	1	1	2	1	1	2	10	2	2	1	1	2	2	2	2	1	1	2017	1	0	2	52896	2
1	5	2	2	1	2	1	1	2	1	2	2	88	2	3	1	1	2	1	2	2	2	13	2017	2	13	2	97802	2
2	3	1	1	1	2	2	1	2	2	2	2	88	2	3	1	1	1	2	2	2	1	11	2017	2	14	2	76447	2
1	4	2	2	1	2	2	2	2	1	2	2	88	2	4	1	1	2	1	1	2	1	21	2017	2	9	2	58267	2
2	2	1	1	1	1	1	1	2		2		30	1	3	1	1	1	1	2	2	1	35	2017	2	17	2	57213	2
2	4	2	2	1	1	2	2	2	2	2	2	88	2	4	1	1	2	1	1	2	1	15	2017	1	0	2	76043	2
2	4	2	2	1	1	2		2	2	1	2	88	2	2	1	1	2	1	2	2	1	89	2017	1	0	2	70364	2
2	5	2	2	1	2	1	1	2	2	2	2	99		2	1	1		1	2	2	2	3	2017	1	0	2	64016	2
2	3	1	2	1	1	2	1	2	1	2	2	10	2	2	1	1	2	2	2	2	1	77	2017	1	0	1	62481	2
2	5	2		1	2	2	1	1	2	2	2	15	1	3	1	1	2	1	2	2	2	3	2017	1	0	2	64016	1
2	5	2	2	1	1	1	1	2	1	2	2	88	2	3	1	1	2	1	2	2	2	35	2017	2	17	2	57213	2
2	5	2	2	1	1	1			2	2	2	88	2	2	1	1	2	1	2	2	2	49	2017	2	12	2	71612
1	4	2	2	1	1	2	2	2	2	2	2	5	2	4	1	1	2	1	1	2	2	49	2017	2	12	2	71612	2
1	5	2	2	1	1	2	2	2	2	2	2	88	2	4	1	1	2	1	1	2	1	35	2017	2	17	2	57213	1
2	4	2	1	1	1	1	1	2	2	1	2	3	2	2	1	1	2	1	2	2	1	89	2017	1	0	2	70364	1
1	3	1	2	1	1	1	1	2	1	2	2	4	2	4	1	2	2	1	1	2	2	101	2017	1	0	1	72227	2
2	5	2	2	1	1	1	1	2	2	2	2	88	2	4	1	1	2	1	1	2	2	35	2017	2	17	2	57213	2
1	5	2	2	1	1	1	1	2	2	2	2	88	2	4	1	1	2	1	1	2	2	15	2017	1	0	2	76043	2
1	4	2	1	1	1	1	1	1	2	2	2	3	2	3	1	1	2	1	2	2	1	77	2017	1	0	1	62481	1
2	5	2	2	1	1	2	2	2	2	2	2	88	2	3	1	1	2	1	2	2	1	17	2017	1	0	2	68718	2
1	4	2	2	1	2	2	2	2	2	2	2	10	2	2	1	1	2	1	2	2	1	3	2017	1	0	1	64016	2
1	5	2	2	1	2	1	1	2	2	2	2	3	2	4	1	1	1	1	1	2	2	69	2017	2	13	2	59803	2
2	4	2	1		1	1	1	2	2	1	2	30	1	3	1	1	2	1	2	1	2	17	2017	1	0	1	68718	2
1	3	1	2	1	1	1	2	2	1	2	2	88	2	2	1	1	2	1	2	2	1	15	2017	1	0	2	76043	1
2	5	2	1	1	1	2	1	2	2	2	2	88	2	3	1	1	2	1	2	2	2	17	2017	1	0	2	68718	2
1	4	2	2	1	2	2	1	2	2	2	2	88	2	4	1	1	2	2	1	1	2	3	2017	1	0	2	64016	2
2	3	1	2	1	2	1	1	2	2	2	2	88	2	2	1	2	2	1	2	2	1	69	2017	2	13	2	59803	2
2	4	2	2	1	1	1	1	2	2	1	2	88	2	4	1	1	2	1	1	2	2	17	2017	1	0	2	68718	2
2	5	2		1	1	2	1	2	2	2	1	99		2	1	1	2	2	2	2	2	15	2017	1	0	2	76043	2
2	4	2	1	1	1	1		2	1	1	2	30	1	2	1	1	2	1	2	2	1	101	2017	1	0	2	72227	1
2	5	2	2	1	1	2	1	2	2	2	2	12	2	2	1	1	2	1	2	2	2	15	2017	1	0	2	76043	2
1	5	2	2	1	2	1	1		1	1	2	88	2	3	1	1	2	1	2	2	2	69	2017	2	13	2	59803
1	5	2	2	1	1	2	1	2	1	2	2	1	2	3	1	1	2	1	2	2	2	35	2017	2	17	2	57213	2
2	5	2	2		1	2	1	2	2	2	2	88	2	3	1	1	2	1	2	1	1	15	2017	1	0	2	76043	2
1	4	2	2	1	2	2	2	2	1	2	2	88	2	4	1	1	2	2	1	2	1	99	2017	2	10	2	59368	2
2	5	2	1	1	2	1	1	2	1	2	1	88	2	3	1	1	2	1	2	1	2	99	2017	2	10	2	59368	2
2	4	2	2	1	1	2		2	2	2	1	5	2	3	1	2	2	1	2	2	1	35	2017	2	17	2	57213	2
2	5	2	2	1	2	1	1	2	1	2	2	88	2	4	1	1	2	1	1	2	2	45	2017	2	14	2	63594	2
1	5	2	2	1	1	2	1	2	2	2	2	88	2	2	1	1	2	1	2	2	2	101	2017	1	0	2	72227	2
2	5	2	1	1	1	1	1	2	1	2	1	88	2	4	1	1	2	2	1	1	2	77	2017	1	0	2	62481	2
2	4	2	1	1	1	1	1	2	1	1	2	20	1	4	2	1	1	2	1	1	2	17	2017	1	0	2	68718	2
2	5	2	1	1	2	1		2	1	2	2	88	2	2	1	1	2		2	2	2	19	2017	2	17	2	60284	2
2	5	2	2	1	2	1	1	2	1	2	2	88	2	2	1	1	2	1	2	2	2	99	2017	2	10	2	59368	2
1	1	1	2	1	2	1	1	2	2	2	2	88	2	3	1	2	2	2	2	2	1	9	2017	2	13	2	68095	2
2	5	2	2	1	1	2	1	2	2	2		88	2		1	1	2	1		2	2	17	2017	1	0	2	68718	2
2	1	1	2	1	2	1	1	2	2	2	2	2	2	2	1	1	2	1	2	2	1	31	2017	2	13	1	71250	2
2	4	2	2	1	2	1	2	2	2	2	2	88	2	3	1	1	2	2	2	2	1	19	2017	2	17	1	60284	2
1	3	1	2	1	1	2	2	2	2	2	2	88	2	4	1	1	2	1	1	2	1	15	2017	1	0	2	76043	1
2	3	1	1	2	1	1	1	2	2	2	2	20	1		1	1	1	1		2	2	17	2017	1	0	2	68718	2
2	4	2	2	1	2	2	2	2	2	2	1	88	2	2	1	1	2	1	2	1	2	19	2017	2	17	1	60284	2
2	4	2	2	1	1	2	1	2	2	2	2	88	2	2	1	1	2	2	2	2	1	17	2017	1	0	2	68718	2
1	5	2	2	1	1	2	2	2	2	2	2	88	2	2	1	1	2	1	2	2	1	101	2017	1	0	2	72227	2
2	5	2	2	1	2	2	1	2	1	2	2	88	2	3	1	1	2	1	2	2	1	51	2017	2	13	2	58056	2
2	4	2	2	1	1	1	1	2	1	2	2	4	2	2	1	1	2	2	2	2	2	93	2017	1	0	2	54652	2
2	4	2	2	1	1	2	2	2	2	2	2	88	2	4	1	1	2	1	1	2	1	101	2017	1	0	2	72227	2
2	4	2	1	1		2	1	2	1	2	2	7	2	2	1	1	2	1	2	2	2	95	2017	2	13	1	51912	1
2	5	2	2	1	1	2	1	2	1	2	1	88	2	2	1	1	2	1	2	1	2	59	2017	2	13	2	75177	2
1	5	2	2	1	1	2	1	2	1	2	2	88	2	4	1	1	2	2	1	2	1	15	2017	1	0	2	76043	2
1	5	2	1	1	2	1			1	2	2	30	1	4	1	1	2	1	1	2	2	69	2017	2	13	2	59803	1
1	5	2	2	1	2	1	1	2	2	2	2	2	2	2	1	1	2	1	2	2	2	19	2017	2	17	2	60284	2
2	5	2	2	1	2	2						88	2		1	1	2	1		2	1	73	2017	2	13	2	67480
1	4	2	2	1	1	2	2	1	2	2	2	88	2	4	1	1	2	1	1	2	2	17	2017	1	0	2	68718	1
1	4	2	2	1	1	1	1	2	1	2	2	88	2	3	1	1	1	2	2	2	2	59	2017	2	13	2	75177	2
2	5	2	2	1	1	2	1	2	2	2	2	88	2	1	1	1	1	1	2	2	2	35	2017	2	17	2	57213	2
1	5	2	2	1	1	2		2	2	2	2	88	2	3	1	1	2	1	2	2	1	17	2017	1	0	1	68718	2
1	5	2	2	1	1	2	1	2	2	2	1	88	2	4	1	2	2	2	1	2	1	15	2017	1	0	2	76043	2
2	4	2	2	1	2	1	2	2	1	2	2	88	2	2	1	2	2	2	2	2	2	23	2017	2	13	2	83438	1
2	5	2	2	1	2	2	2	2	2	2	1	88	2	4	1	1	2	1	1	2	1	103	2017	2	13	2	58932	2
2	5	2	2	1	1	2	1	2	2	2	2	88	2	2	1	1	2	1	2	2	2	65	2017	2	9	2	64148	2
2	4	2	2	1	1	2	2	2	2	2	2	3	2	2	1	1	2	1	2	2	1	101	2017	1	0	2	72227	2
2	4	2	2	3	1	2	1	2		1		88	2	2	1	1	1	1	2	2	1	15	2017	1	0	2	76043	2
1	3	1	2	1	1	2	2	2	2	2	2	88	2	3	1	1	2	2	2	2	1	101	2017	1	0	2	72227	2
2	5	2	2	1	1	1	1	1	2	2	2	88	2	2	1	1	2	2	2	2	2	17	2017	1	0	2	68718	1
1	4	2	2	1	1	2	2	2	2	2	2	88	2	4	1	1	2	1	1	2	2	15	2017	1	0	2	76043	2
1	5	2	2	1	2	2		2	2	2	2	88	2	3	1	1	2	1	2	2	1	19	2017	2	17	2	60284	2
1	5	2	2	1	1	1	2	2	1	2	2	88	2	4	1	1	2	1	1	2	2	65	2017	2	9	2	64148	2
2	4	2	2	1	1	2	1	2	2		2	30	1		1	1	1	2		2	1	15	2017	1	0	2	76043	2
2	4	2	2	1	2	2	1	2	2	1	2	88	2	2	1		2	1	2	2	1	53	2017	2	16	1	78442	1
2	5	2	2	1	1	1	1	2	2	1	2	88	2	2	1	2	2	2	2	2	1	17	2017	1	0	2	68718	2
2	3	1	2	1	1	2	2	2	1	2	1	88	2	2	1	1	2	1	2	2	1	15	2017	1	0	2	76043	1
1	4	2	2	1	1	2	2	2	1	2	2	88	2	3	1	2	2	2	2	2	1	35	2017	2	17	2	57213	2
2	5	2	2	1	1	2	2	2	2	2	2	88	2	3	1	1	2	1	2	2	1	59	2017	2	13	2	75177	2
2	5	2	2	1	1	2	1	2	1	2	2	10	2	2	1	1	2	1	2	2	2	15	2017	1	0	2	76043	2
2	4	2	1	1	2	2	1	2	2	2	2	4	2	2	1	1	2	1	2	2	1	39	2017	2	13	2	64196	2
2	4	2	2	1	1	1	1	2	1	1	2	5	2	2	1	1	2	2	2	2	1	15	2017	1	0	2	76043	2
2	4	2	2	1	2	2	1	2	2	2	2	88	2	4	1	1	2	1	1	2	2	41	2017	2	12	1	62865	2
2	2	1	2	1	2	2	2	2	2	2	2	3	2	4	1	2	2	2	1	2	1	53	2017	2	16	2	78442	2
2	5	2	2	1	1	1	1	2	1	2	2	88	2	3	1	1	2	2	2	2	1	15	2017	1	0	2	76043	2
2	4	2	2	1	1	2	1	2	1	2	2	2	2	4	1	1	2	1	1	2	2	17	2017	1	0	2	68718	1
1	4	2	2	1	1	2	1	2	2	2	2	88	2	3	1	1	2	2	2	2	1	17	2017	1	0	2	68718	2
2	2	1	2	1	2	2	1	2	2	2	2	15	1	4	1	2	2	2	1	2	1	43	2017	2	15	2	52419	2
2	4	2	2	1	1	2	1	2	2	2	2	10	2	3	1	1	2	1	2	2	1	15	2017	1	0	2	76043	2
1	4	2	2	1	2	2	2	2	1	2	2	88	2	3	1	1	2	1	2	2	2	53	2017	2	16	2	78442	2
1	4	2	1	1	2	1	1	2	1	1	2	88	2	3	1	1	2	2	2	2	2	41	2017	2	12	2	62865	2
1	3	1	2	1	2	2	2	2	2	2	1	7	2	3	1	1	2	1	2	2	1	33	2017	2	11	1	83295	2
1	3	1	2	1	1	2	1	2	2	2	2	88	2	3	1	1	2	1	2	2	1	15	2017	1	0	2	76043	2
1	5	2	2	1	1	2	1	2	2	2	2	88	2	2	1	1	2	2	2	2	1	17	2017	1	0	2	68718	2
2	5	2	2	1	1	2	1	2	2	2	2	88	2	2	1	1	2	2	2	2	1	15	2017	1	0	2	76043	2
1	4	2	2	1	2	2	2	2	2	2	2	5	2	3	1	1	2	2	2	2	2	33	2017	2	11	2	83295	1
1	5	2	2	1	2	2	1	2	1	1	2	88	2	3	1	1	2	1	2	1	2	1	2017	1	0	2	52896	2
1	3	1	2	1	1	2	1	2	2	2	2	2	2	2	1	1	2	1	2	2	1	15	2017	1	0	2	76043	1
2	4	2	2	1	1	2	1	2	2	2	2	88	2	2	1	1	2	1	2	2	1	17	2017	1	0	2	68718	2
1	4	2	1	1	1	2	1	2	2	2	2	88	2	2	1	1	2	1	2	2	1	59	2017	2	13	2	75177	2
1	5	2	2	1	1	2	2	2	2	2	2	88	2	4	1	1	2	1	1	1	2	17	2017	1	0	2	68718	2
2	4	2	2	1	2	2	2	2	1	2	1	88	2	4	1	1	2	2	1	2	1	33	2017	2	11	2	83295	2
1	4	2	2	1	1	2	2	2	2	2	2	88	2	3	1	1	2	1	2	2	1	17	2017	1	0	2	68718	2
1	4	2	2		1	2	1	2	2	2	1	2	2	4	1	1	2	2	1	2	2	59	2017	2	13	2	75177	1
2	5	2	1	1	2	1	1	2	2	2	2	30	1	2	1	1	2	1	2	1	2	67	2017	2	12	2	61795	2
1	5	2	2	1	1	2	1	2	1	2	2	88	2	3	1	1	2	1	2	2	2	17	2017	1	0	2	68718	2
2	5	2	2	1	1	2	1	2	2	2	1	88	2	3	1	1	2		2	2	1	59	2017	2	13	2	75177	2
2	3	1	2	1	1	1	2	2		2	2	88	2	2	1	1	2	2	2	2	1	17	2017	1	0	2	68718	2
2	4	2	2	1	2	1	1	2	2	1	2	20	1	2	1	1	2	1	2	2	2	55	2017	2	14	2	72324	2
2	5	2	2	3	2	1				1		88	2	3	1	2	2	2	2	2	1	79	2017	2	16	2	49434
1	5	2	1	1	2	1		2	2	2	2	88	2	3	1	2	2	2	2	2	2	55	2017	2	14	2	72324	2
1	4	2	2	3	1	1	1	2	2	2	2	88	2	4	1	2	2	2	1	2	2	85	2017	2	20	1	39755	2
2	4	2	2	1	2	2	2	2	2	2	2	88	2	3	1	1	2	1	2	2	1	57	2017	2	11	2	78547	2
1	5	2	2	1	2	2	1	2	2	2	1	88	2	3	1	1	2	1	2	2	1	55	2017	2	14	2	72324	2
1	3	1	2	1	2	2	1	2	2	1	2	10	2	2	1	2	2	1	2	2	2	57	2017	2	11	2	78547	2
1	4	2	1	3	1	2	1					30	1		1	1	2	2		1	2	85	2017	2	20	1	39755
2	5	2	2	1	2	1	1	2	1	2	2	88	2	2	1	1	2	1	2	2	2	57	2017	2	11	2	78547	2
2	5	2	2	1	2	1	1	2	1	2	2	88	2	3	1	1	2	1	2	2	1	71	2017	2	9	2	55534	2
2	4	2	2	1	2	2	2	2	2	2	2	20	1	2	1	1	2	2	2	2	1	55	2017	2	14	2	72324	1
1	5	2	2	1	2	1	1					88	2		1	2	2	2		2	1	71	2017	2	9	2	55534
2	2	1	2	1	2	2	1	2	2	2	1	88	2	4	1	1	2	2	1	2	1	71	2017	2	9	2	55534	2
1	4	2	2	1	2	2	2	2	2	2	2	88	2	3	1	2	2	1	2	2	1	71	2017	2	9	2	55534	2
2	4	2	2	1	2	1	2	2	2	1	2	15	1	3	1	1	2	1	2	2	1	61	2017	2	17	2	76520	1
2	5	2	2	1	2	1	1	2	2	1	2	3	2	2	1	1	2	1	2	2	2	25	2017	2	14	2	84459	2
2	5	2		1	2	1	1	2	1	2	2	99		4	1	1	2	1	1	2	2	71	2017	2	9	2	55534	2
2	4	2	2	3	2	2	1	2	2	2	1	88	2	3	1	1	2	1	2	2	2	79	2017	2	16	2	49434	2
1	5	2	2	1	2	1	1	2	2	2	2	88	2	2	1	1	2	1	2	2	2	61	2017	2	17	2	76520	2
2	4	2	2	1	2	2		2	2	1	2	88	2		1	2	2	1		1	2	79	2017	2	16	2	49434	1
2	3	1	2	1	1	2	1	1	2	2	1	88	2	2	1	1	2	1	2	2	1	85	2017	2	20	2	39755	1
2	4	2	2	3	2	2	1	2	1	1	2	2	2	3	1	1	2	2	2	2	2	79	2017	2	16	2	49434	2
1	4	2	2	1	2	2	2	2	1	2	2	88	2	4	1	1	2	1	1	2	1	57	2017	2	11	2	78547	2
2	5	2	2	1	2	2	1	2	1	1	2	2	2	2	1	1	2	1	2	2	1	55	2017	2	14	2	72324	2
1	4	2	2	1	2	2	2	2	2	2	2	88	2	3	1	1	2	1	2	1	2	57	2017	2	11	2	78547	2
1	5	2	2	1	2	2	2	2	2	1	2	88	2	3	1	1	2	1	2	2	1	61	2017	2	17	2	76520	2
1	4	2	2	1	2	2	2	2	2	2	2	30	1	3	1	1	2	1	2	2	2	57	2017	2	11	2	78547	2
2	4	2	1	1	2	1		2	1	1	2	25	1	2	1	1	2	1	2	2	2	71	2017	2	9	2	55534	2
2	5	2	2	1	2	1	1	1	2	2	2	7	2	3	1	1	2	1	2	2	2	57	2017	2	11	2	78547	1
2	4	2	2	3	1	1	1	2	2	1	1	88	2	3	1	1	2	1	2	2	1	85	2017	2	20	2	39755	1
2	4	2	1	1	2	2	1	2	2	1	2	2	2	3	1	1	2	1	2	2	2	57	2017	2	11	2	78547	2
1	4	2		3	2	2	2	2	2	2	2	88	2	4	1	1		1	1	2	1	27	2017	2	13	2	44958	2
2	4	2	2	1	2	2		2	2	2	2	88	2	2	1	1	2	1	2	2	1	71	2017	2	9	2	55534	2
2	4	2	2	3	2	2	1	2	1	1	2	4	2	4	1	1	1	2	1	1	2	61	2017	2	17	1	76520	2
1	4	2	2	1	2	2	1	2	2	2	2	88	2	4	1	1	2	1	1	1	2	53	2017	2	16	2	78442	2
1	4	2	2	1	2	2		2	2	2	2	88	2	3	1	1	2	1	2	2	2	57	2017	2	11	2	78547	2
1	5	2	2	1	2	2	1	2	2	2	2	2	2	4	1	1	2	1	1	1	2	57	2017	2	11	2	78547	2
2	5	2	2	1	2	1	1	2	2	2	1	88	2	2	1	1	2	1	2	2	1	57	2017	2	11	2	78547	2
2	2	1	2	1	1	2	1	2	2	2	2	88	2		1	2	1	2		2	1	15	2017	1	0	2	76043	2
1	5	2	1	1	2	1	1	2	2	2	2	88	2	2	1	1	2	1	2	2	1	27	2017	2	13	2	44958	1
2	5	2	2	1	2	1	1	2	2	1	2	88	2	1	1	2	2	1	2	2	2	57	2017	2	11	2	78547	2
2	5	2	2	1	2	1	1	2	2	2	2	5	2	2	1	1	2	1	2	2	2	27	2017	2	13	2	44958	2
2	5	2	2	1	2	2	1	2	1	1	2	88	2	2	1	1	2	1	2	2	1	55	2017	2	14	2	72324	2
2	5	2	2	1		1	2	2	1	2	2	88	2		1	2	2	2		2	1	95	2017	2	13	2	51912	2
1	4	2	2	1	2	2	1	2	1	2	2	88	2	4	1	1	2	1	1	1	1	57	2017	2	11	2	78547	2
1	4	2	2	1	2	2	1	2	1	2	2	88	2	3	1	1	2	1	2	2	1	55	2017	2	14	1	72324	2
1	4	2	2	1	2	2	1	2	2			88	2	3	1	2	2	2	2	2	1	57	2017	2	11	2	78547	2
2	5	2	2	1	2	2		2	1	2	1	88	2	3	1	1	2	1	2	2	2	55	2017	2	14	1	72324	2
2	5	2	2	1	2	1	1	2	1	2	2	88	2	1	1	1	2	1	2	2	1	71	2017	2	9	2	55534	2
2	2	1	2	1	2	2	2	2	1	2	2	88	2		1	1	2	1		2	1	27	2017	2	13	2	44958	2
2	3	1	2	1	2	2	2	2	2	2	2	1	2	2	1	2	2	2	2	2	1	25	2017	2	14	2	84459	2
1	5	2	1	1	2	1	1	2	1	2	2	88	2	2	1	1	2	1	2	2	2	55	2017	2	14	1	72324	2
2	2	1	2	3	2	2	1	2	2	2	2	88	2	3	1	1	2	2	2	2	1	5	2017	2	20	2	54375	2
2	5	2	2	1	2	1		2	2	2	2	88	2	3	1	1	2	1	2	1	2	71	2017	2	9	2	55534	2
1	5	2	2	1	2	1	1	2	1	2	2	3	2	3	1	1	2	1	2	2	2	27	2017	2	13	1	44958	1
2	5	2		1	2	1	1	2	1	2	2	1	2	2	1	1	2	1	2	1	2	55	2017	2	14	2	72324	2
2	5	2	2	1	2	2		2	1	2	1	88	2	2	1	1	2	1	2	2	1	61	2017	2	17	2	76520	2
2	1	1	2	1	2	2	2	1		2		3	2	3	2	1	2	1	2	2	1	71	2017	2	9	2	55534	2
2	3	1	2	1	2	2	1	2	2	2	1	88	2	2	1	2	2	2	2	2	1	57	2017	2	11	2	78547	2
2	5	2	2	3	1	1	1	2	1	2	2	25	1	3	1	2	2	1	2	1	2	85	2017	2	20	2	39755	2
2	4	2	2	1	2	2	1	2	2	2	2	88	2	4	1	1	2	1	1	1	2	71	2017	2	9	2	55534	2
2	4	2	2	1	2	2	1	2	2	2	2	7	2	3	1	1	2	2	2	2	1	5	2017	2	20	2	54375	2
2	5	2	2	1	2	2	1	2	2	1	2	2	2	2	1	1	2	1	2	2	1	57	2017	2	11	2	78547	2
1	5	2	2	1	2	1	1	2	2	1	2	8	2	3	1	1	2	1	2	1	2	25	2017	2	14	2	84459	2
2	4	2	2	1	2	1		2	2	2	2	88	2		1	1	2	1		2	1	25	2017	2	14	2	84459	2
1	2	1	2	3	2	1		2	2	1	2	88	2	4	1	1	2	1	1	1	2	79	2017	2	16	2	49434	2
2	4	2	2	1	2	2	2	2	2		2	3	2	3	1	2	2	2	2	2	1	25	2017	2	14	2	84459	2
2	4	2	2	1	2	2	1	2	1	2	2	88	2	3	1	1	2	2	2	1	1	55	2017	2	14	2	72324	2
1	3	1	2	3	2	2	2	2	2	2	2	88	2	4	1	2	2	2	1	2	1	79	2017	2	16	2	49434	2
2	5	2	2	1	2	2		2	2	2	2	88	2	2	1	1	2	1	2	2	2	71	2017	2	9	2	55534	2
1	4	2	2	1	2	2	1	2	2	2	2	88	2	3	1	1	2	1	2	2	1	55	2017	2	14	2	72324	2
1	3	1	2	1	2	1	1	2	1	2	1	88	2	4	1	2	1	1	1	2	2	71	2017	2	9	2	55534	2
1	2	1	2	1	2	1	2	2	1	2	2	88	2	3	1	2	2	2	2	2	2	71	2017	2	9	1	55534	2
2	5	2	2	1	2	2	1	2	2	2	2	5	2	2	1	1	2	1	2	2	2	71	2017	2	9	2	55534	2
1	5	2	2	1	1	2	2	2	2	2	2	88	2	3	1	1	2	1	2	2	1	15	2017	1	0	2	76043	2
2	4	2	2	1	2	2	2	2	2	2	2	3	2	4	1	1	2	1	1	2	2	71	2017	2	9	2	55534	2
2	5	2	1	3	2	2	1	2	1	2	2	88	2	3	1	1	2	1	2	2	2	55	2017	2	14	2	72324	2
2	5	2	2	6	2	2	1	2	1	2	2	88	2	4	1	1	2	2	1	2	2	61	2017	2	17	2	76520	2
1	5	2	2	1	2	2	1	2	2	2	2	88	2	3	1	1	2	1	2	2	2	71	2017	2	9	2	55534	2
1	4	2	2	1	2	1		2		1	2	88	2	2	2	1	2	1	2	2	2	57	2017	2	11	2	78547	1
2	5	2	2	1	1	2	1	2	2	2	2	88	2	3	1	1	2	1	2	2	1	85	2017	2	20	2	39755	2
1	5	2	1	1	2	1		2	1	2	2	99		4	1		2	1	1	2	2	27	2017	2	13	2	44958	2
1	4	2	2	1	2	2	2	2	2	2	2	88	2	4	1	1	2	1	1	2	1	5	2017	2	20	2	54375	2
1	4	2	1	1	2	2			2	2	2	2	2	3	1	2	2	1	2	2	1	71	2017	2	9	1	55534	2
1	4	2	1	1	2	2	2	2	2	2	2	20	1	3	1	1	2	1	2	2	1	5	2017	2	20	1	54375	2
2	5	2	2	1	2	2	1	2	1	2	2	88	2	3	1	1	2		2	2	1	57	2017	2	11	2	78547	2
1	4	2	2	1	2	2	1	2	2	2	1	88	2	4	1	1	2	2	1	1	2	79	2017	2	16	2	49434	2
2	4	2	2	1	2	2	1	2	1	2	2	88	2	4	1	1	2	1	1	1	2	71	2017	2	9	2	55534	2
2	4	2	2	2	2	2	1	2	2	2	1	88	2	3	1	1	2	1	2	2	2	61	2017	2	17	2	76520	2
1	5	2	2	1	2	1	1	2	1	2	2	88	2	3	1		2	2	2	2	1	79	2017	2	16	1	49434	2
1	5	2	2	1	2	1	1	2	2	2	2	99		3	1	1	2	1	2	2	1	55	2017	2	14	2	72324	2
2	4	2	2	1	2	1	2	2	2	2	2	88	2	3	1	1	2	1	2	2	1	57	2017	2	11	2	78547	2
1	5	2	2	1	2	2	1	2	1	2	2	88	2	4	1	1	2	1	1	2	2	71	2017	2	9	2	55534	2
2	4	2	2	1	2	2	1	2	2	2	2	88	2	2	1	1	2	1	2	2	2	61	2017	2	17	2	76520	2
1	4	2	2	1	2	1	1	2	1	2	2	88	2	4	2	2	2	2	1	2	1	71	2017	2	9	2	55534	2
2	5	2	1	1	2	2		2		1	2	25	1	3	1		2	1	2	2	2	55	2017	2	14	1	72324	2
2	5	2	1	1	2	1	1	2	2	2	1	88	2	4	1	1	2	1	1	1	2	27	2017	2	13	2	44958	2
2	5	2	2	1	2	1	1	2	1	2	2	5	2	4	1	1	2	1	1	2	2	55	2017	2	14	2	72324	2
2	4	2	2	1	2	2	2	2	2	2	2	88	2	3	1	1	1	1	2	2	2	5	2017	2	20	2	54375	2
2	5	2	2	1	2	2	1	2	1	2	2	20	1	3	1	1	2	2	2	2	1	55	2017	2	14	2	72324	2
1	5	2	2	1	2	1	1	2	1	2	2	88	2	3	1	1	2	1	2	2		5	2017	2	20	2	54375	2
2	4	2	1	1	2	1	1	2	2	2	2	88	2	3	1	1	2	2	2	2	1	57	2017	2	11	2	78547	2
2	5	2	1	1	2	2	1	2	1	2	2	88	2	4	1	1	2	1	1	2	2	57	2017	2	11	2	78547	2
2	5	2	2	1	2	2	1	2	2	2	1	88	2	3	1	1	2	1	2	2	2	55	2017	2	14	2	72324	2
2	4	2	2	1	2	1	1	2	2	2	2	3	2	3	1	2	2	2	2	2	1	71	2017	2	9	2	55534	2
2	4	2	2	1	2	2	1	2	2	2	2	1	2	2	1	1	2	1	2	2	1	71	2017	2	9	2	55534	2
2	4	2	2	1	1	2		2	2	2	2	88	2	2	1	1	2	2	2	2	2	15	2017	1	0	2	76043	2
2	5	2	2	1	2	2	1	2	1	2	2	88	2	2	1	2	2	2	2	2	1	57	2017	2	11	2	78547	2
1	5	2	1	1	2	1	2	2	2	2	1	88	2	3	1	1	2	1	2	2	2	55	2017	2	14	2	72324	2
2	5	2	1	1	2	1		2	1	2		88	2	4	1	2	2	1	1	2	2	61	2017	2	17	2	76520	2
2	2	1	2	1	2	1	1	2	2	2	1	88	2		1	1	2	1		2	1	55	2017	2	14	1	72324	2
2	5	2	2	1	2	2	2	2	1	1	2	88	2	4	1	1	2	1	1	1	2	25	2017	2	14	2	84459	2
1	5	2	2	1	2	2	1	2	1	2	2	88	2	3	1	1	2	1	2	2	1	55	2017	2	14	2	72324	2
2	2	1	2	3	2	2	1	2	1	2	2	88	2	4	1	1	1	1	1	2	1	71	2017	2	9	2	55534	2
1	4	2	2	1	2	2	2	2	2	2	2	88	2	3	1	1	2	1	2	2	2	71	2017	2	9	1	55534	2
1	2	1	2	3	2	1	1	2	1	1	1	88	2	2	2	1	2	1	2	2	1	71	2017	2	9	2	55534	2
1	4	2	2	1	2	2	2	2	1	2	2	88	2	4	1	1	2	1	1	2	2	25	2017	2	14	2	84459	2
2	5	2		1	2	1	1	2	1	2	2	99		3	1	1	2	1	2	2	2	57	2017	2	11	2	78547	2
2	5	2	2	1	2	2	1	2	2	2	2	88	2	3	1	1	2	1	2	1	2	71	2017	2	9	1	55534	2
1	2	1	2	1	2	2	1	2	2	2	2	88	2	2	1	2	2	2	2	2	1	25	2017	2	14	1	84459	2
2	5	2	2	1	2	2		2	2	2	2	88	2	4	1	1	2	1	1	2	2	55	2017	2	14	2	72324	2
1	4	2	2	3	2	1	1	2	2	2	2	5	2	3	1	2	2	2	2	2	2	79	2017	2	16	2	49434	1
2	4	2	2	1	2	2	2	2	1	2	2	88	2	2	1	1	2	1	2	2	1	55	2017	2	14	2	72324	2
2	2	1	2	3	2	2	1	2	2	2	1	7	2		1	1	2	2		2	1	79	2017	2	16	2	49434	2
2	5	2		1	2	2						88	2		1	1	2			2	1	57	2017	2	11	2	78547
2	5	2	2	1	2	2	2	2	1	2	2	88	2	3	1	1	2	2	2	2	1	71	2017	2	9	2	55534	2
1	2	1	2	1	1	2	1	2	2	2	2	88	2	4	1	2	2	2	1	2	1	85	2017	2	20	2	39755	1
1	3	1	2	1	2	2	2	2	2	2	2	88	2	4	1	1	2	2	1	2	1	55	2017	2	14	2	72324	2
1	5	2	2	1	2	1	1	2	2	2	2	88	2	4	1	1	2	1	1	1	2	27	2017	2	13	2	44958	2
1	4	2	2	1	2	2	1	2	2	2	2	88	2	3	1	1	2	2	2	2	1	61	2017	2	17	1	76520	2
2	5	2		1	2	1		2	2	2	2	99		3	1	1	2	1	2	2	1	71	2017	2	9	2	55534	2
2	5	2	2	1	2	1	1	2	2	2	1	88	2	3	1	1	2	1	2	2	1	71	2017	2	9	2	55534	2
2	4	2	2	1	2	1		2	2	2		88	2	2	1	1	2	1	2	2	1	5	2017	2	20	1	54375	2
1	5	2	2	1	2	1	2	2	2	2	2	88	2	3	1	1	2	1	2	2	2	71	2017	2	9	2	55534	2
2	4	2	2	1	2	2	2	2	1	2	2	88	2	3	1	1	2	1	2	2	1	71	2017	2	9	2	55534	2
2	4	2	2	1	2	1	1	2	1	2	2	88	2	2	2	1	2	1	2	2	2	57	2017	2	11	2	78547	1
1	1	1	2	3	2	1		2	2	2	2	5	2	3	2	2	2	2	2	2	1	9	2017	2	13	2	68095	2
1	4	2	2	3	2	2	1	2	2	1	1	2	2	4	1	1	2	2	1	2	2	79	2017	2	16	2	49434	2
2	5	2	2	1	2	1	1	2	2	2	2	5	2	3	1	1	2	1	2	2	2	27	2017	2	13	2	44958	2
2	5	2	2	1	2	2	1	2	1	2	2	88	2	3	1	1	2	1	2	1	1	55	2017	2	14	2	72324	2
2	3	1	2	1	2	2	2	2	1	1	2	88	2	2	1	1	2	1	2	2	1	79	2017	2	16	2	49434	1
1	5	2	2	1	2	1	2	2	1	2	2	88	2	4	1	1	2	1	1	2	2	7	2017	2	5	1	71375	2
1	4	2	2	1	2	1	2	2	2	2	2	88	2	4	1	1	2	2	1	2	2	71	2017	2	9	1	55534	1
2	2	1	2	1	2	2	2	2	2	2	1	3	2		1	1	2	2		2	1	79	2017	2	16	2	49434	2
1	4	2	2	1	2	2	1	2	2	2	2	30	1	4	1	1	1		1	1	2	53	2017	2	16	2	78442	2
1	5	2	2	1	2	2	1	2	2	1	2	88	2	2	1	1	2	1	2	2	1	5	2017	2	20	2	54375	2
2	4	2	1	3	2	2	1	2	1	1	2	88	2	4	1	1	2	2	1	1	1	79	2017	2	16	2	49434	2
1	4	2	2	1	2	2	2	2	1	2	2	88	2	3	1	1	2	2	2	2	1	57	2017	2	11	2	78547	2
2	5	2	2	1	2	2	1	2	2	2	2	3	2	4	1	1	2	1	1	2	1	79	2017	2	16	2	49434	2
2	4	2	2	1	2	2	1	2	2	2	2	1	2	2	1	1	2	1	2	2	1	55	2017	2	14	2	72324	2
2	5	2	2	1	2	2	1	2	2	2	2	88	2	3	1	1	2	1	2	2	2	71	2017	2	9	2	55534	2
2	5	2	2	1	1	1	1	2	2	2	2	88	2	3	1	1	2	1	2	2	1	65	2017	2	9	2	64148	2
1	4	2	2		2	2						88	2		1	1	2	1		2	2	79	2017	2	16	2	49434
2	5	2	2	1	2	2	1	2	2	2	2	30	1	2	1	1	2	2	2	2	2	27	2017	2	13	2	44958	2
2	5	2	2	1	2	1	1	2	1	2	1	88	2	4	1	1	2	1	1	2	2	5	2017	2	20	2	54375	2
2	4	2	2	1	2	2	2	2	2	2	2	88	2	3	1	1	2	2	2	2	2	5	2017	2	20	1	54375	1
2	2	1	2	1	2	2	2	2	2	1	2	88	2	2	1	1	2	2	2	2	1	55	2017	2	14	2	72324	1
1	5	2	1	1	2	1	1	2	2	2	2	88	2	3	1	2	2	1	2	2	2	71	2017	2	9	2	55534	2
2	3	1	2	1	2	2	2	2	2	2	2	88	2	3	1	1	2	1	2	2	1	57	2017	2	11	2	78547	2
2	5	2		1	1	1	1	2	1	2	2	88	2	3	1	1	2	1	2	2	2	15	2017	1	0	2	76043	2
1	3	1	1	3	2	1	1	2	2	2	2	30	1	4	2	1	1	1	1	1	2	71	2017	2	9	2	55534	2
1	5	2	2	1	2	1	1	2	1	2	2	4	2	3	1	1	2	2	2	1	2	55	2017	2	14	2	72324	2
1	4	2	2	1	2	2	2	2	2	2	2	88	2	3	1	1	2	2	2	2	1	71	2017	2	9	1	55534	2
2	5	2	2	1	2	1	1	2	1	2	2	88	2	2	1	1	2	1	2	2	2	5	2017	2	20	1	54375	2
2	2	1	2	1	1	1	1	2	2	2	2	2	2	2	1	1	2	1	2	2	1	65	2017	2	9	2	64148	2
1	4	2	2	1	2	1	1	2	1	2	2	88	2	2	2	1	2	2	2	2	1	55	2017	2	14	1	72324	2
2	3	1	2	1	2	2	1	2	2	2	1	88	2	2	1	1	2	1	2	2	1	57	2017	2	11	2	78547	2
1	5	2		1	2	1	1		1	2	2	99		4	1	1	2	1	1	1	2	5	2017	2	20	1	54375
1	5	2	2	1	2	1	1	2	2	2	2	88	2	4	1	1	2	1	1	2	2	55	2017	2	14	2	72324	1
2	4	2	2	1	2	1	1	2	1	2	2	5	2	3	1	1	2	1	2	2	2	57	2017	2	11	2	78547	2
1	4	2	2	1	2	2	1	2	2	2	2	88	2	4	1	1	2	1	1	2	2	61	2017	2	17	1	76520	2
2	5	2	2	1	2	1		2	2	2	1	88	2	3	1	1	2	1	2	2	1	61	2017	2	17	2	76520	2
2	5	2	2	1	2	2	1	2	1	2	2	20	1	2	1	1	2	1	2	2	1	71	2017	2	9	2	55534	2
1	4	2	2	3	2	1	2	2	1		1	88	2	4	1	2	2	1	1	2	2	5	2017	2	20	1	54375	1
1	5	2	2	1	2	1	1	2	2	2	2	88	2	3	1	1	2	1	2	2	1	71	2017	2	9	2	55534	2
1	5	2	2	1	2	1	1	2	1	2	2	88	2	2	1	1	2	1	2	2	2	5	2017	2	20	2	54375	2
2	5	2	1	1	2	2	2	2	1	2	2	10	2		1	2	2	1		2	1	61	2017	2	17	2	76520	2
1	2	1	2	3	2	1	1	2	2	1	2	30	1	2	1	2	2	2	2	2	1	79	2017	2	16	2	49434	1
2	5	2		1	2	2		2	2	2		88	2	3	1	1		1	2	2	2	55	2017	2	14	2	72324	2
1	5	2	2	3	2	2	1	2	2	2	2	88	2	2	1	1	2	1	2	1	2	5	2017	2	20	2	54375	2
2	5	2	2	1	2	1	1	2	2	2	2	88	2	2	1	1	2	1	2	2	2	57	2017	2	11	2	78547	2
1	4	2	2	1	2	2	1	2	1	2	1	88	2	4	1	1	2	1	1	2	2	55	2017	2	14	1	72324	2
2	3	1	2	1	2	2		2	1	2	2	88	2	3	1	1	2	1	2	2	1	55	2017	2	14	2	72324	2
2	5	2	2	1	2	2	1	2	2	2	2	2	2	3	1	1	2	1	2	2	2	61	2017	2	17	2	76520	2
2	4	2	1	3	1	1	1	2	2	2	2	88	2	4	1	1	2	1	1	2	2	85	2017	2	20	2	39755	2
1	5	2	2	1	2	2	2	2	2	2	2	88	2	3	1	1	2	1	2	2	2	79	2017	2	16	1	49434	2
1	3	1	2	1	2	1	1	2	2	1	2	88	2	4	1	1	2	1	1	2	2	57	2017	2	11	2	78547	2
1	3	1	2	3	2	2	1	2	2	1	2	5	2	4	1	1	2	1	1	2	1	91	2017	1	0	2	81354	2
2	5	2	2	1	2	2	1	2	2	2	1	88	2	2	1	1	2	1	2	2	2	1	2017	1	0	2	52896	2
1	1	1	2	1	1	1	1	2	2	2	1	88	2	2		2	2	1	2	2	1	17	2017	1	0	2	68718	2
2	4	2	2	1	2	1	1	2	2	2	2	88	2	2	1	1	2	2	2	2	1	67	2017	2	12	2	61795	2
1	4	2	2	1	2	2	2	2	2	2	2	88	2	4	1	1	2	2	1	2	2	41	2017	2	12	2	62865	2
2	5	2	2	1	1	2		2	2	2	2	3	2	2	1	2	2	1	2	2	1	17	2017	1	0	2	68718	2
2	2	1	2	6	1	2	2	2	2	2	2	88	2	3	1	1	2	1	2	2	1	15	2017	1	0	1	76043	2
2	4	2	2	1	2	2	2	2	2	2	1	88	2	2	1	1	2	2	2	2	1	99	2017	2	10	2	59368	2
1	4	2	2	1	2	1	1	2	1	2	2	88	2	4	1	1	2	1	1	2	2	31	2017	2	13	2	71250	2
2	4	2	2	1	2	2	1	2	2	2	2	88	2	4	2	2	2	2	1	2	2	9	2017	2	13	1	68095	2
1	3	1	2	1	1	2	1	2	2	2	2	88	2	2	2	2	2		2	2	1	59	2017	2	13	2	75177	2
1	4	2	2	1	2	2	1	2	2	2	2	88	2	4	1	1	2	1	1	1	1	53	2017	2	16	1	78442	2
1	5	2	2	1	2	1	1	2	1	1	2	88	2	2	1	1	2	1	2	2	2	23	2017	2	13	2	83438	2
1	5	2	2	1	1	2	1	2	1	2	2	88	2	3	1	1	2	1	2	2	2	17	2017	1	0	2	68718	2
2	4	2	2	1	1	2	1	2	2	1	2	30	1	2	1	2	2	2	2	2	1	17	2017	1	0	2	68718	2
1	2	1	1	1	1	1	1	2	1	2	2	2	2	4	1	1	1	2	1	2	1	77	2017	1	0	2	62481	2
1	5	2	2	1	2	2	2	2	2	2	2	88	2	3	1	1	2	1	2	1	2	13	2017	2	13	2	97802	2
2	5	2	2	1	1	1	1	2	1	2	2	88	2	4	1	1	2	1	1	1	2	77	2017	1	0	2	62481	2
2	5	2	1	1	2	1						15	1		1	1	2	1		2	1	1	2017	1	0	2	52896
1	5	2	2	1	1	2	1	2	2	2	2	88	2	4	1	1	2	1	1	1	2	17	2017	1	0	1	68718	2
2	5	2	2	1	1	2	1	2	1	2	2	88	2		1	1	2	1		2	1	17	2017	1	0	1	68718	2
2	4	2	2	1	1	2	1	2	2	2	1	88	2	2	1	1	2	2	2	2	1	77	2017	1	0	2	62481	1
1	4	2	2	1	2	2	1	2	1	2	2	30	1	3	1	2	2	1	2	2	2	9	2017	2	13	1	68095	2
1	5	2	2	1	2	2	2	2	2	2	2	88	2	3	1	1	2	1	2	1	1	61	2017	2	17	2	76520	2
2	5	2	2	1	1	1						88	2	2	1	1	2	1	2	2	1	101	2017	1	0	2	72227
2	4	2	2	1	2	2	1	2	2	2	2	88	2	4	1	1	2	2	1	1	2	91	2017	1	0	2	81354	2
1	5	2	2	1	2	1	1	2	1	2	2	88	2	4	1	1	2	1	1	2	1	63	2017	2	15	2	56724	2
2	5	2	1	1	1	1	1	2	1	2	2	88	2	4	1	1	2	1	1	1	2	49	2017	2	12	2	71612	2
1	5	2	1	1	1	1	1	2	2	1	2	88	2	4	1	1	2	1	1	1	2	101	2017	1	0	2	72227	2
1	5	2	1	1	1	2	2	2	2	2	1	88	2	3	1	1	2	1	2	2	2	15	2017	1	0	2	76043	2
1	5	2	2	1	1	1	1			2		88	2	3	1	1	2	1	2	2	2	15	2017	1	0	2	76043
2	4	2	1	1	1	2	2	2	1	2	2	20	1	3	1	1	2	2	2	2	1	15	2017	1	0	2	76043	1
1	4	2	2	1	1	1	1	2	2	2	2	10	2	4	1	1	2	1	1	2	2	101	2017	1	0	1	72227	1
1	5	2	2	1	1	2	2	2	2	2	2	88	2	3	1	1	2	1	2	2	2	17	2017	1	0	2	68718	2
2	5	2	1	1	1	1	1	2	1	2	2	88	2	3	1	1	2	1	2	2	2	101	2017	1	0	2	72227	2
2	5	2	1	1	2	2	1	2	2	2	2	88	2		1	1	2	1		1	1	99	2017	2	10	2	59368	2
2	5	2	2	1	1	1	1	2	1	2	1	88	2	4	1	1	2	1	1	1	2	17	2017	1	0	2	68718	2
2	4	2	2	1	1	2		2	2	2	1	10	2			1	2	1		2	2	17	2017	1	0	2	68718	2
2	5	2	2	1	1	1	1	2	2	2	2	88	2	3	1	1	2	2	2	2	2	101	2017	1	0	2	72227	2
1	5	2	2	1	1	2	1	2	1	2	2	88	2	3	1	1	2	1	2	2	1	77	2017	1	0	2	62481	2
1	5	2	2	1	1	1	1	2	2	1	2	88	2	3	1	1	2	1	2	2	1	15	2017	1	0	2	76043	2
2	5	2	2	1	1	1	2	2	1	2	2	88	2	4	1	1	2	1	1	2	1	59	2017	2	13	2	75177	2
2	4	2		1	1	2	1	2	2	1	2	20	1	4	1	1	2	1	1	1	2	15	2017	1	0	2	76043	2
2	5	2	1	1	1	2	1	2	2	2	2	3	2	4	1	1	2	1	1	2	2	15	2017	1	0	2	76043	2
2	4	2	2	1	1	1	2	2	2	2	2	88	2	3	1	1	2	1	2	2	2	17	2017	1	0	2	68718	2
1	5	2	2	1	2	2						88	2		1	2	2	2		2	1	23	2017	2	13	1	83438
2	5	2	1	1	2	1		2		2	2	88	2	3	1	1	1	1	2	1	2	47	2017	2	11	2	53929	2
2	5	2	2	1	2	1	1	2	1	2	2	88	2	3	1	1	2	1	2	2	1	51	2017	2	13	1	58056	2
1	4	2	2	1	1	1	2	2	2	2	2	88	2	2	1	1	2	1	2	2	2	93	2017	1	0	2	54652	1
1	4	2	2	1	1	2	2	2	2	2	2	2	2	3	1	1	2	1	2	1	2	93	2017	1	0	2	54652	2
2	5	2	2	1	1	2	2	2	2	2	1	88	2	2	1	1	2	1	2	2	1	101	2017	1	0	2	72227	2
2	2	1	2	1	2	2	1	2	2	2	1	1	2		1	2	2	2		2	1	47	2017	2	11	2	53929	2
2	5	2	2	1	1	1		2	1	2	2	88	2	4	1	1	2	1	1	2	1	17	2017	1	0	2	68718	2
1	3	1	2	1	1	2	2	2	1	2	2	10	2	4	1	2	2	1	1	2	1	101	2017	1	0	2	72227	2
1	1	1	2	1	2	1	1	2	2	2	2	88	2	2	2	1	2	1	2	2	1	29	2017	2	11	1	56713	1
2	5	2	2	1	2	2		2	2	2	2	88	2	3	1	1	2	1	2	1	2	97	2017	1	0	2	73113	2
1	4	2	2	1	1	2	2	2	2	2	2	30	1	4	1	1	2	1	1	1	2	59	2017	2	13	2	75177	1
2	4	2	2	6	1	1	2	1	1	2	2	88	2	4	1	1	2	1	1	2	1	101	2017	1	0	2	72227	1
2	4	2	2	1	1	2	1	2	2	2	2	1	2	2	1	2	2		2	2	1	93	2017	1	0	2	54652	2
1	4	2	2	1	2	1	1	2	1	2	2	88	2	4	1	1	2	1	1	2	2	103	2017	2	13	1	58932	2
2	5	2	2	1	1	2	1	2	1	1	2	88	2	1	1	2	2	2	2	2	1	17	2017	1	0	2	68718	2
2	3	1	2	1	1	2	2	2	2	1	2	88	2	4	1	1	2	2	1	2	1	17	2017	1	0	2	68718	2
2	5	2	1	1	1	1	1	2	1	2	2	88	2	4	1	1	2	1	1	1	2	93	2017	1	0	2	54652	2
1	5	2	1	1	1	2	1	2	2	2	1	88	2	2	1	1	2	1	2	2	1	35	2017	2	17	2	57213	2
1	4	2	2	1	1	2	1	2	1	1	2	88	2	4	1	1	2	2	1	1	2	101	2017	1	0	2	72227	2
1	3	1	2	1	1	2	2	2	2	2	2	88	2	4	1	1	2	1	1	2	1	101	2017	1	0	1	72227	2
1	4	2	2	1	1	2	1	1	1	2	2	15	1	4	1	2	2	2	1	1	2	15	2017	1	0	2	76043	1
1	5	2	2	1	1	1	1	2	2	1	2	88	2	2	1	2	2	2	2	2	1	93	2017	1	0	2	54652	2
2	5	2	2	3	1	2	1	2	2	2	2	1	2	3	1	1	2	1	2	2	2	101	2017	1	0	2	72227	2
2	4	2	2	1	1	2		2	2	2	2	88	2	2	1	2	2	1	2	2	1	77	2017	1	0	2	62481	2
1	3	1	2	1	1	1	1	2	1	2	2	88	2	4	1	1	1	2	1	2	1	35	2017	2	17	2	57213	2
2	5	2	2	1	1	1		2		2		88	2	2	1	1	2	1	2	2	2	59	2017	2	13	2	75177	1
2	2	1	2	1	1	2	1	2	1	2	2	30	1	4	1	1	2	1	1	2	1	101	2017	1	0	2	72227	2
1	5	2	2	1	1	2	1	2	1	2	2	88	2	3	1	1	2	1	2	2	1	17	2017	1	0	2	68718	2
1	5	2	2	1	1	2	2	2	2	2	2	88	2	3	1	1	2	1	2	2	2	101	2017	1	0	2	72227	2
1	4	2	1	1	2	2	2	2	1	2	2	3	2	4	1	1	2	1	1	1	1	73	2017	2	13	2	67480	2
2	5	2	2	1	1	1	1	2	2	2	1	88	2	4	1	1	2	1	1	2	1	59	2017	2	13	2	75177	2
1	4	2	2	1		2	1	1	1	2	2	7	2	2	1	2	2	1	2	2	1	95	2017	2	13	1	51912	1
2	5	2	2	1	1	1	1	2	2	2	2	88	2	2	1	1	2	1	2	2	2	101	2017	1	0	2	72227	2
2	3	1	2	1	1	2	1	2	2	2	2	88	2	3	1	1	2	2	2	2	1	77	2017	1	0	1	62481	2
2	4	2	2	1	1	2	1	2	2	2	2	1	2	2	1	1	2	1	2	2	1	105	2017	1	0	2	80142	2
1	4	2	1	1	2	2	1	2	1	1	2	88	2	4	1	1	2	2	1	2	2	73	2017	2	13	1	67480	2
2	5	2	2	1	1	2	2	2	1	2	2	1	2	2	1	1	2	1	2	2	1	101	2017	1	0	2	72227	2
2	5	2	2	1	2	1	1	2	2	2	2	20	1	2	1	1	2	1	2	2	2	73	2017	2	13	2	67480	2
1	5	2	2	1	1	2	2	2	2	2	2	88	2	3	1	1	2	1	2	2	1	15	2017	1	0	2	76043	2
1	4	2	2	1	1	2						88	2		1	1	2	2		2	2	89	2017	1	0	1	70364
2	3	1	2	1	2	2	2	2	2	2	2	88	2	2	1	1	2	2	2	2	1	99	2017	2	10	2	59368	1
2	4	2	2	1	2	2	2	2	2	2	1	28	1	3	1	1	1	1	2	1	2	99	2017	2	10	2	59368	2
1	5	2		1	1	1	1	2	2	2	2	88	2	4	1	1	2	1	1	1	2	59	2017	2	13	2	75177	2
2	4	2	2	1	2	1	1	2	2	2	2	88	2	2	1	1	2	2	2	2	1	99	2017	2	10	2	59368	2
1	5	2	2	1	1	2	2	2	2	2	1	1	2	3	1	1	2	1	2	2	2	101	2017	1	0	2	72227	2
2	4	2	2	1	1	1	2	2	2	1	2	88	2	2	1	1	2	1	2	2	1	15	2017	1	0	2	76043	2
1	3	1	2	1	2	1	2	2	1	2	2	88	2	4	1	1	2	1	1	2	1	67	2017	2	12	1	61795	1
2	3	1	2	1	1	2	2	2	2	2	2	88	2	2	1	1	2	1	2	2	1	15	2017	1	0	2	76043	2
2	5	2	2	1	1	2	1	2	1	2	1	88	2	4	1	1	2	2	1	1	2	89	2017	1	0	2	70364	2
1	5	2	2	1	1	2	2	2	2	2	2	88	2	2	1	1	2	1	2	2	1	101	2017	1	0	1	72227	2
1	1	1	2	1	2	1	1	2	2	2	2	88	2	3	1	2	2	2	2	2	1	45	2017	2	14	2	63594	2
2	4	2	2	1	1	2	1	2	2	2	2	88	2	4	1	1	2	1	1	2	2	101	2017	1	0	1	72227	2
2	4	2	2	1	1	2	1	2	1	2	2	88	2	4	2	1	2	1	1	2	1	105	2017	1	0	2	80142	2
2	4	2	2	1	1	2		2	2	2	2	88	2	3	1	1	2	1	2	2	1	15	2017	1	0	2	76043	2
2	4	2	2	1	1	2	2	2	2	1	1	88	2	4	1	1	2	2	1	1	1	17	2017	1	0	2	68718	2
2	4	2	2	1	2	2	1	2	2	2	2	1	2	4	1	1	2	1	1	2	2	31	2017	2	13	1	71250	2
2	4	2	2	1	1	2	2	2	2	2	2	5	2	4	1	1	2	1	1	2	1	105	2017	1	0	1	80142	1
2	5	2	2	1	1	2	1	2	2	2	1	88	2	3	1	1	2	2	2	2	1	35	2017	2	17	2	57213	2
1	5	2	2	1	1	1	1	2	2	2	2	88	2	3	1	1	2	1	2	2	1	17	2017	1	0	2	68718	2
2	5	2	2	1	1	2		2	2	2	2	88	2	2	1	1	2	1	2	2	1	75	2017	2	12	2	71218	2
1	5	2	2	1	1	2	1	2	2	1	2	88	2	3	2	1	2	1	2	2	2	89	2017	1	0	2	70364	2
1	5	2	2	1	1	2	2	2	2	2	2	88	2	3	1	1	2	1	2	1	2	17	2017	1	0	2	68718	2
1	5	2	2	1	2	2	2	2	2	2	2	88	2	4	1	1	2	1	1	2	2	53	2017	2	16	1	78442	2
1	3	1	2	1	2	2	2	2	2	2	2	88	2	3	1	2	2	2	2	2	1	61	2017	2	17	2	76520	2
1	4	2	2	1	1	1		2	2	2	2	88	2	4	1	1	2	1	1	2	1	17	2017	1	0	2	68718	2
2	5	2	2	1	1	2	1	2	2	2	1	88	2	4	1	1	2	1	1	2	1	35	2017	2	17	1	57213	2
2	5	2	2	1	2	1	1	2	1	2	2	4	2	1	1	1	2	1	2	2	2	19	2017	2	17	2	60284	2
2	4	2	2	1	2	1	1	2	2	2	2	2	2	4	1	1	2	2	1	2	2	83	2017	2	9	2	61125	2
2	2	1	2	6	1	2	1	2	2	2	2	88	2	2	1	2	2		2	2	1	105	2017	1	0	1	80142	2
1	2	1	2	1	2	1	2	2	2	2	2	88	2	2	1	1	2	2	2	2	1	83	2017	2	9	2	61125	2
2	5	2	2	1	1	1	1	2	2	2	1	88	2	4	2	1	2	1	1	2	2	65	2017	2	9	2	64148	2
2	5	2	2	1	1	2	1	2	1	2	2	88	2	3	1	1	2	1	2	2	2	101	2017	1	0	2	72227	2
2	4	2	2	1	2	2	1	2	2	2	1	5	2	3	1	1	2	1	2	2	2	19	2017	2	17	1	60284	2
2	5	2		1	1	1	1	2	1	1	2	1	2	3	1	1	2	1	2	2	1	101	2017	1	0	2	72227	2
2	4	2	2	1	1	1	1	2	2	2	1	88	2	4	2	1	2	1	1	1	2	77	2017	1	0	1	62481	2
1	3	1	2	1	1	1	2	2	2	1	2	10	2	3	1	1	2	1	2	2	2	105	2017	1	0	2	80142	2
1	5	2	2	1	2	1	1	2	1	2	2	88	2	4	1	1	2	1	1	1	2	11	2017	2	14	1	76447	2
2	4	2	2	1	2	2	2	2	1	2	2	88	2	2	1	1	2	2	2	2	1	73	2017	2	13	2	67480	2
2	5	2	2	1	1	2	1	2	2	2	2	88	2	3	1	1	2	1	2	1	2	77	2017	1	0	2	62481	2
2	2	1	2	1	2	2	2	2	2	2	2	88	2	3	1	2	2	2	2	2	1	67	2017	2	12	2	61795	1
2	4	2	2	1	2	1		2	2	2	2	88	2	3	1	1	2	1	2	2	2	9	2017	2	13	2	68095	2
1	2	1	2	1	2	2	2	2	2	2	2	5	2	3	1	1	2	2	2	2	1	43	2017	2	15	2	52419	2
2	5	2	2	1	2	1	1	2	2	2	2	88	2	3	1	1	1	2	2	2	2	7	2017	2	5	2	71375	2
2	5	2	2	1	1	2	2	2	1	2	2	88	2	2	1	1	2	2	2	2	2	105	2017	1	0	2	80142	2
2	5	2	2	1	2	1		2	1	2	1	88	2	2	1	1	2	1	2	2		63	2017	2	15	2	56724	2
2	2	1	2	1	2	2	1	2	2	2	2	2	2	4	1	2	2	2	1	2	1	63	2017	2	15	2	56724	2
1	5	2	2	1	2	1		2	2	2	2	88	2	3	1	1	2	1	2	2	2	63	2017	2	15	2	56724	2
2	2	1	2	1	2	2	2	2	2	2	1	3	2	2	1	1	2	1	2	2	1	9	2017	2	13	2	68095	2
1	5	2	2	1	2	1	1	2	1	2	2	88	2	4	1	1	2	2	1	2	2	45	2017	2	14	2	63594	2
1	3	1	2	1	2	1	1	2	1	2	2	1	2	4	1	2	2	2	1	2	1	69	2017	2	13	1	59803	2
1	5	2	2	1	1	2		2	2	2	2	88	2	3	1	1	2	2	2	2	2	35	2017	2	17	2	57213	2
2	5	2	2	1	1	1	2	2	1	2	2	88	2	3	1	1	2	1	2	2	2	35	2017	2	17	2	57213	2
1	5	2	2	1	2	2	2	2	2	2	2	88	2	3	1	1	2	1	2	2	2	69	2017	2	13	2	59803	2
1	5	2	2	1	2	2	1	2	2	2	2	88	2	3	1	2	2	1	2	2	2	3	2017	1	0	2	64016	1
2	4	2	2	1	1	1	2	2	2	2	1	88	2	4	1	1	2	1	1	2	1	89	2017	1	0	1	70364	2
2	3	1	2	1	1	1	1	1	1	1	2	20	1	2	2	2	2	1	2	2	1	105	2017	1	0	1	80142	1
1	4	2	1	1	1	2	2	2	2	2	2	88	2	3	1	1	2	1	2	2	2	17	2017	1	0	2	68718	2
2	4	2	2	1	1	2	2	2	2	2	2	1	2	4	1	1	2	2	1	2	2	35	2017	2	17	1	57213	2
2	5	2	2	1	1	2	1	2	2	2	2	88	2	2	1	2	2	1	2	1	2	17	2017	1	0	2	68718	2
1	5	2	2	1	1	1	1	2	1	2	2	88	2	3	1	1	2	1	2	2	2	101	2017	1	0	1	72227	2
2	5	2	2	1	1	1	1	2	1	1	2	88	2	2	1	1	2	2	2	2	2	17	2017	1	0	2	68718	2
1	5	2	2	1	1	2	2	2	2	2	2	88	2	3	1	1	2	1	2	2	1	35	2017	2	17	2	57213	2
2	5	2	2	1	1	1		2	2	2	2	88	2	2	1	1	2	2	2	1	2	101	2017	1	0	1	72227	2
2	5	2	2	1	2	2		2	1	2	2	88	2		1	1	2	1		2	2	43	2017	2	15	2	52419	2
1	4	2	2	1	1	2	1	2	1	1	2	88	2	3	1	2	2	2	2	2	1	17	2017	1	0	2	68718	2
2	4	2	2	1	1	1	2	2	2	2	2	88	2	4	1	1	2	1	1	2	1	89	2017	1	0	1	70364	2
1	4	2	2	1	1	2	2	2	2	2	2	88	2	4	1	1	2	1	1	2	1	35	2017	2	17	2	57213	1
2	5	2	2	1	2	2	1	2	2	2	1	15	1	3	1	1	2	1	2	2	1	43	2017	2	15	2	52419	1
2	4	2	2	1	1	2	2	2	2	2	2	1	2	2	1	1	2	1	2	2	1	59	2017	2	13	2	75177	1
1	5	2	2	1	1	2	2	2	2	1	2	88	2	3	1	1	2	1	2	1	2	101	2017	1	0	2	72227	1
2	4	2	2	1	1	2	2	2	2	2	1	88	2	2	1	1	2	1	2	2	1	17	2017	1	0	1	68718	2
2	5	2	2	1	1	1	2	2	2	2	2	5	2	3	1	1	2	1	2	2	1	15	2017	1	0	2	76043	2
1	5	2	2	1	1	1	1	2	2	2	2	88	2	3	1	1	2	1	2	1	2	89	2017	1	0	2	70364	2
2	4	2	2	1	1	2	1	2	2	2	2	88	2	4	1	1	2	1	1	2	2	101	2017	1	0	2	72227	2
2	4	2	2	1	1	2	1	2	2	2	2	20	1	4	1	1	1	1	1	2	2	35	2017	2	17	2	57213	2
1	4	2	2	1	2	2	2	2	2	2	2	88	2	3	1	1	2	1	2	2	1	81	2017	2	15	2	67467	2
1	4	2	2	1	2	2	1	2	2	2	2	88	2	3	1	2	2	1	2	2	1	13	2017	2	13	2	97802	2
1	3	1	2	1	1	2	2	2	2	2	2	10	2	3	1	2	2	2	2	2	1	89	2017	1	0	2	70364	2
1	4	2	2	1	1	2		1	2	2	2	88	2	3	1	2	2	2	2	2	1	15	2017	1	0	2	76043	1
2	5	2	2	1	1	2	1	2	2	2	1	88	2	1	1	1	2	1	2	1	2	15	2017	1	0	2	76043	2
2	4	2	2	1	1	2	1	2	2	2	2	88	2	4	1	1	2	2	1	2	1	49	2017	2	12	2	71612	2
1	5	2	2	1	1	2	1	2	2	2	2	88	2	2	1	1	2	1	2	2	2	17	2017	1	0	2	68718	2
2	4	2	2	1	1	2	1	2	1	2	2	30	1	3	2	1	2	2	2	2	1	35	2017	2	17	2	57213	2
2	5	2	2	1	2	1	1	2	1	2	2	17	1	4	1	1	2	1	1	2	2	69	2017	2	13	2	59803	2
1	4	2	1	1	1	1	2	2	2	2	2	20	1	4	1	1	2		1	2	2	35	2017	2	17	2	57213	2
1	5	2	2	1	2	1	1	2		2	2	88	2	4	1	1	2	1	1	1	2	3	2017	1	0	2	64016	2
1	4	2	2	1	1	2	2	2	1	2	2	88	2	3	1	1	2	1	2	2	1	17	2017	1	0	2	68718	2
2	4	2	2	6	2	1	1	2	1	2	2	88	2	3	1	1	2	2	2	2	1	63	2017	2	15	1	56724	2
1	4	2	2	1	2	1	2	2	1	2	2	3	2	2	1	2	2	2	2	2	1	37	2017	2	8	1	57200	2
2	2	1	2	1	1	2	2	2	2	2	1	10	2	3	1	2	2	2	2	2	1	17	2017	1	0	2	68718	2
2	5	2	2	1	1	2	1	2	2	2	2	3	2	4	1	1	2	1	1	2	2	17	2017	1	0	2	68718	2
2	3	1	2	1	1	2	2	2	2	2	2	88	2	2	1	1	2	2	2	2	1	17	2017	1	0	2	68718	2
1	5	2	1	1	2	2	1	2	2	2	2	88	2	3	1	1	2	2	2	2	1	63	2017	2	15	2	56724	2
1	5	2	2	1	1	2	1	2	2	2	2	88	2	3	1	1	2	1	2	2	2	89	2017	1	0	2	70364	2
1	4	2	1	1	1	1	2	2	2	2	2	88	2	4	1	1	2	1	1	2	1	17	2017	1	0	2	68718	2
2	4	2	2	1	1	2	1	2	2	2	2	7	2	3	1	1	2	1	2	2	1	89	2017	1	0	1	70364	2
1	4	2	2	1	2	1		2	1	2	2	3	2	4	2	2	2	2	1	2	1	79	2017	2	16	1	49434	2
2	5	2	2	1	2	1	1	2	2	2	2	88	2	4	1	1	2	1	1	2	1	9	2017	2	13	2	68095	2
2	5	2	2	1	2	1	1	2	1	2	2	88	2	4	1	1	2	1	1	2	2	21	2017	2	9	2	58267	2
2	3	1	2	1	1	2	1	2	2	2	1	88	2	3	1	2	2	2	2	2	1	59	2017	2	13	2	75177	2
2	5	2	2	1	2	2	2	2	2	1	1	88	2	3	1	1	2	1	2	2	1	21	2017	2	9	2	58267	2
2	2	1	2	1	2	2	1	2		2	2	88	2	2	1	1	2	1	2	2	1	29	2017	2	11	2	56713	2
1	5	2	2	1	1	2	2	2	1	2	1	88	2	3	1	1	2	1	2	2	2	17	2017	1	0	1	68718	2
2	2	1	2	1	2	2	1	2	2	2	2	88	2	4	1	1	2	1	1	1	1	21	2017	2	9	2	58267	2
1	4	2	2	1	1	2	2	2	2	2	2	2	2	3	1	1	2	2	2	2	1	35	2017	2	17	2	57213	2
2	5	2	2	1	2	2	1	2	2	2	2	88	2	4	1	1	2	1	1	1	1	47	2017	2	11	2	53929	2
1	4	2	2	1	1	2	2	2	2	2	2	88	2	2	1	2	2	2	2	2	2	35	2017	2	17	2	57213	2
2	5	2	2	1	2	1	1	2	2	2	2	88	2	2	1	1	2	1	2	2	1	21	2017	2	9	2	58267	2
2	5	2	2	1	1	1		2	1	2	2	88	2	4	1	1	2	1	1	2	2	75	2017	2	12	2	71218	2
2	5	2	2	1	2	2		2	2	2	2	5	2	2	1	1	2		2	1	2	97	2017	1	0	2	73113	2
2	5	2	1	1	2	2	1	2	1	2	2	15	1	3	1	1	2	1	2	1	1	67	2017	2	12	2	61795	2
2	5	2	2	1	2	2	1	2	1	2	2	7	2	3	1	1	2	1	2	2	2	21	2017	2	9	2	58267	2
1	4	2	2	1	1	2	2	2	2	2	1	88	2	3	1	1	2	2	2	2	1	35	2017	2	17	2	57213	2
2	5	2	1	1	2	1	1	2	2	2	2	15	1	4	1	1	2	1	1	1	2	67	2017	2	12	2	61795	2
2	4	2	2	1	1	2	1	2	2	2	2	25	1	3	1	1	2	2	2	2	2	35	2017	2	17	2	57213	2
1	4	2	2	1	2	1	1	2	1	1	1	88	2	2	1	2	2	2	2	2	1	67	2017	2	12	1	61795	1
1	4	2	2	1		2	2	2	2	2	2	88	2	3	1	1	2	1	2	2	1	95	2017	2	13	1	51912	1
1	4	2	2	1	1	2	2	2	2	2	2	88	2	3	1	1	2	1	2	2	1	77	2017	1	0	2	62481	1
2	4	2	2	1	2	1	1	2	1	2	2	4	2	3	1	1	2	1	2	2	1	99	2017	2	10	2	59368	2
2	4	2	2	1	2	2	1	2	2	2	2	88	2	3	1	1	2	1	2	2	1	45	2017	2	14	2	63594	2
2	5	2	2	1	1	2	1	2	2	1	2	88	2		1	1	2	1		2	1	17	2017	1	0	2	68718	2
2	1	1	2	1	1	1	2	2	1	2	2	8	2	2	1	2	2	2	2	2	1	17	2017	1	0	2	68718	2
2	5	2	2	1	2	2		2	1	2	2	88	2	2	1	1	2	1	2	2	2	37	2017	2	8	2	57200	2
1	5	2	2	1	1	2		2	1	2	2	1	2	3	1	1	2	1	2	2	2	77	2017	1	0	2	62481	2
1	4	2	2	1	2	2	2	2	2	2	2	88	2	3	1	1	2	2	2	2	2	99	2017	2	10	2	59368	2
1	3	1	2		2	2	2	2	1	1	2	88	2	4	1	1	2	1	1	2	1	81	2017	2	15	1	67467	2
2	4	2	1	1	2	2	2	2	1	2	2	88	2	4	1	1	2	1	1	1	2	73	2017	2	13	2	67480	2
2	5	2	2	1	1	1	1	2	2	2	1	88	2	2	1	1	2	1	2	2	1	15	2017	1	0	2	76043	2
1	4	2	2	1	2	1	1	2	1	2	2	88	2	4	1	1	2	1	1	1	1	45	2017	2	14	1	63594	2
2	5	2	2	1	2	2	2	1	2	2	2	1	2	4	1	1	2	1	1	2	2	11	2017	2	14	2	76447	1
2	4	2	2	1	1	1	2	2	2	2	2	88	2	3	1	1	2	2	2	2	1	93	2017	1	0	2	54652	2
2	5	2	2	1	2	1		2	2	2	2	88	2	3	1	1	2	1	2	2	2	39	2017	2	13	2	64196	2
1	5	2	2	1	2	2		2	1	2	2	88	2	4	1	1	2	1	1	2	2	91	2017	1	0	2	81354	1
2	5	2	2	1	2	2	1	2	2	2	2	88	2	4	1	1	2	1	1	2	1	3	2017	1	0	2	64016	2
2	5	2		1	2	1	1	2	2	2	1	88	2	2	1	1	2	1	2	2	1	83	2017	2	9	2	61125	2
2	4	2	2	1	2	1		2	1	2	2	88	2	3	1	1	1	1	2	2	2	21	2017	2	9	1	58267	2
2	5	2	2	1	2	2	1	2	2	1	2	6	2	3	1	1	2	1	2	2	1	67	2017	2	12	2	61795	2
2	4	2	2	1	2	2	1	2	2	2	2	88	2	2	1	1	2	2	2	2	1	41	2017	2	12	2	62865	2
2	5	2	2	1	1	1			2	2	2	88	2	2	1	1	2	2	2	2	1	105	2017	1	0	2	80142
2	5	2	2	1	2	2		2	2	2	2	2	2	2	1	1	2	2	2	2	1	67	2017	2	12	2	61795	2
1	5	2	2	1	2	1						88	2		1	1	2	2		2	2	9	2017	2	13	2	68095
1	4	2	2	1	1	2	1	2	1	2	2	88	2	3	1	1	2	2	2	2	1	17	2017	1	0	2	68718	2
2	5	2	2	1	2	2	1	2	2	2	2	88	2	4	1	1	2	2	1	2	1	53	2017	2	16	2	78442	2
2	4	2	2	1	1	2	1	2	2	2	2	88	2	2	1	1	2	1	2	2	1	15	2017	1	0	2	76043	2
1	5	2	2	1	1	1	1	2	1	2	2	88	2	3	2	1	2	2	2	2	2	77	2017	1	0	1	62481	2
2	2	1	2	3	1	1	1	2	2	1	2	88	2	4	1	2	1	2	1	2	1	17	2017	1	0	2	68718	2
2	3	1	2	1	1	2	1	2	2	1	2	20	1	3	1	1	2	2	2	2	1	35	2017	2	17	2	57213	2
1	3	1	2	1	1	2	2	2	2	2	2	2	2	3	1	1	2	2	2	2	1	17	2017	1	0	2	68718	1
1	4	2	2	1	1	1	1			2		15	1	4	1	1	2	1	1	2	1	101	2017	1	0	2	72227
2	5	2	2	1	2	2	1	2	1	2	2	99		4	1	1	2	1	1	2	2	9	2017	2	13	2	68095	2
2	5	2	2	1	2	1	1	2	2	2	2	20	1	2	1	1	2	2	2	2	2	9	2017	2	13	2	68095	2
1	4	2	2	1	2	2	1	2	2	2	2	88	2	4	1	1	1	1	1	1	2	99	2017	2	10	2	59368	2
1	4	2	2	1	2	2	2	2	1	2	2	88	2	3	1	1	2	1	2	2	2	99	2017	2	10	1	59368	2
2	5	2	2	1	2	1	1	2	1	2	2	88	2	3	1	1	2	1	2	1	2	91	2017	1	0	2	81354	2
1	5	2	1	1	1	2	1	2	1	2	2	88	2	2	1	1	2	1	2	2	2	15	2017	1	0	2	76043	2
2	3	1	2	1	2	2	1	2	2	2	2	88	2	2	1	1	2	2	2	2	1	9	2017	2	13	2	68095	2
1	4	2	2	1	2	2		2	1	2	2	88	2	4	1	1	2	1	1	2	2	63	2017	2	15	2	56724	2
2	5	2	2	1	1	1	1	2	1	2	2	88	2	3	1	1	2	1	2	2	2	59	2017	2	13	2	75177	2
2	5	2		1	1	1	1	2	1	2	2	88	2	3	1	1	2	1	2	2	2	49	2017	2	12	2	71612	2
2	4	2	2	1	1	2	1	2	2	2	1	2	2	4	1	1	2	1	1	2	1	15	2017	1	0	2	76043	2
2	5	2	2	1	1	2	1	2	2	2	1	88	2	3	1	1	2	2	2	2	2	15	2017	1	0	2	76043	2
1	4	2	2	1	1	2	1	2	1	2	2	88	2	3	1	1	2	1	2	2	2	15	2017	1	0	2	76043	2
2	5	2	2	1	1	2		2	2	2	2	88	2	2	1	1	2	1	2	2	1	101	2017	1	0	2	72227	2
1	4	2	2	1	2	2	1		2	2	1	88	2	3	1	1	2	1	2	2	2	99	2017	2	10	2	59368
1	5	2	2	1	2	1	1	2	2	2	2	88	2	3	1	1	2	1	2	2	2	81	2017	2	15	2	67467	2
1	4	2	2	1	1	2	2	2	2	2	2	88	2	4	1	1	2	2	1	2	1	15	2017	1	0	2	76043	2
2	4	2	2	1	1	2	1	2	2	2	2	3	2		1	1	2	1		2	1	105	2017	1	0	2	80142	2
2	3	1	2	1	1	2	2	2	1	2	1	1	2	4	1	1	2	1	1	2	2	101	2017	1	0	2	72227	2
1	4	2	1	1	1	1	2	2	2	2	1	88	2	4	1	1	2	1	1	2	2	17	2017	1	0	2	68718	2
2	5	2	2	1	2	2	1	2	1	1	2	25	1	2	1	1	1	1	2	2	2	47	2017	2	11	2	53929	2
2	5	2	2	1	1	1	1	2	1	2	2	88	2	2	1	2	2	1	2	2	1	17	2017	1	0	2	68718	2
2	4	2	2	1	2	2	2	2	2	2	2	2	2	2	1	1	2	1	2	2	1	29	2017	2	11	2	56713	2
1	5	2	2	1	1	2	2	2	2	2	2	88	2	3	1	1	2	1	2	2	2	17	2017	1	0	2	68718	2
2	5	2	2	1	1	1	1	2	2	2	2	88	2	2	1	1	2	2	2	2	2	15	2017	1	0	2	76043	2
2	5	2	2	1	1	1	2	2	2	1	2	88	2	3	1	1	2	1	2	2	2	17	2017	1	0	2	68718	2
2	5	2	2	1	1	2	1	2	2	2	2	88	2	4	1	1	2	1	1	2	2	17	2017	1	0	2	68718	2
2	5	2	2	1	1	2	1	2	1	1	2	88	2	4	2	1	2	1	1	2	2	35	2017	2	17	2	57213	2
2	4	2	2	1	1	2	2	2	2	2	2	88	2	3	1	1	2	1	2	2	1	15	2017	1	0	2	76043	2
1	4	2	2	1	1	2	1	2	2	2	1	88	2	3	1	1	2	1	2	2	2	15	2017	1	0	1	76043	2
2	5	2	2	1	2	1	1	2	2	2	2	88	2	3	1	1	2	2	2	2	2	29	2017	2	11	2	56713	2
1	4	2	2	1	1	1	1	2	2	2	2	88	2	3	2	2	2	2	2	2	1	89	2017	1	0	2	70364	2
1	5	2	2	1	1	1	1	2	1	1	2	88	2	3	1	1	2	1	2	2	2	59	2017	2	13	2	75177	1
2	5	2	2	1	1	2	1	2	2	2	2	1	2	4	1	1	2	1	1	2	1	77	2017	1	0	2	62481	2
2	4	2	2	1	2	2	1	2	2	2	2	88	2	4	1	1	1		1	2	1	103	2017	2	13	1	58932	2
1	5	2	2	1	1	2	2	2	2	2	2	88	2	3	1	1	2	1	2	1	2	35	2017	2	17	2	57213	2
2	5	2	1	1	2	1	1	2	1	2	2	77		4	1	1	2	1	1	1	1	67	2017	2	12	2	61795	2
1	4	2	2	1	1	2		2	1	2	2	88	2	4	1	1	2	1	1	1	2	59	2017	2	13	2	75177	2
2	5	2	2	1	1	1	1	2	1	2	2	20	1	3	1	1	2	1	2	2	1	35	2017	2	17	2	57213	2
2	4	2	2	1	1	2	2	2	2	2	2	88	2	3	1	1	2	1	2	2	1	15	2017	1	0	2	76043	1
1	5	2	2	1	2	2	2	2	2	2	2	2	2	2	1	1	2	1	2	2	2	97	2017	1	0	2	73113	2
1	3	1	2	1	1	1	1	2	1	2	1	30	1	4	1	1	2	2	1	2	2	101	2017	1	0	2	72227	1
2	5	2	2	1	1	2	1	2	1	2	2	2	2		1	1	2	2		2	1	17	2017	1	0	2	68718	2
1	4	2	2	1	1	2	2	2	2	2	2	88	2	4	1	1	2	1	1	2	1	15	2017	1	0	1	76043	1
2	5	2	2	1	1	1	1	2	2	2	2	88	2	2	1	1	2	1	2	2	2	15	2017	1	0	2	76043	2
2	5	2	2	1	1	1	1	1	2	2	2	7	2	2	1	1	2	1	2	2	2	15	2017	1	0	2	76043	2
1	5	2	2	1	1	2	1	2	2	2	2	88	2	4	1	1	2	1	1	2	1	17	2017	1	0	2	68718	2
1	1	1	2	1	2	1	2	2	1	2	2	88	2	2	1	1	2	1	2	2	1	73	2017	2	13	2	67480	2
2	4	2	2	1	2	2	2	2	2	2	1	88	2	2	1	1	2	1	2	2	1	19	2017	2	17	2	60284	1
1	5	2	2	1	2	2	2	2	2	2	2	88	2	4	1	1	2	2	1	2	1	1	2017	1	0	1	52896	2
2	5	2	2	1	1	1	1	2	2	2	1	88	2	3	1	1	2	1	2	2	2	89	2017	1	0	1	70364	2
1	4	2	2	1	1	2	2	2	2	2	2	88	2	4	1	1	2	1	1	2	2	101	2017	1	0	2	72227	2
2	4	2	2	1	2	2		2	2	2	2	88	2	4	1	1	2	1	1	2	1	99	2017	2	10	2	59368	2
1	5	2	1	1	1	2	1	2	1	2	2	88	2	4	1	1	2	1	1	2	2	15	2017	1	0	1	76043	2
2	5	2	2	1	2	2	1	2	1	2	1	88	2	2	1	1	2	2	2	2	1	25	2017	2	14	2	84459	2
2	5	2	2	1	1	2		2	1	2	1	88	2	2	1	1	2	1	2	1	1	101	2017	1	0	2	72227	2
1	5	2	2	1	1	2	2	2	2	2	2	88	2	2	1	1	1	1	2	2	1	15	2017	1	0	2	76043	2
2	5	2	2	1	2	2		2	2	2	2	10	2	2	1	1	2	1	2	2	1	103	2017	2	13	2	58932	2
2	5	2	2	1	1	2	1	2	2	1	2	6	2	2	1	1	2	2	2	2	2	15	2017	1	0	2	76043	2
2	5	2	2	1	1	2		2	2	2	1	88	2	2	1	1	2	1	2	2	2	15	2017	1	0	2	76043	2
2	5	2		1	2	1	1	2	2	1	2	88	2	2	1	1	2	2	2	2	2	53	2017	2	16	2	78442	2
1	5	2	2	1	1	1	1	2	2	1	2	4	2	4	1	1	2	1	1	2	2	15	2017	1	0	2	76043	2
2	5	2	2	1	1	1	1	2	1	2	2	2	2	2	2	1	2	1	2	2	2	15	2017	1	0	2	76043	2
1	5	2	2	1	2	2	2	2	2	2	2	3	2	4	1	1	2	1	1	2	2	19	2017	2	17	2	60284	2
2	3	1	2	1	1	1	1	2	2	2	2	88	2	2	1	1	2	2	2	2	1	59	2017	2	13	2	75177	2
1	4	2	1	1	2	1	1	2	2	2	2	88	2	4	1	1	2	1	1	2	2	67	2017	2	12	2	61795	2
2	5	2	1	1	2	1	1	2	1	1	2	88	2	3	2	1	1	1	2	1	2	51	2017	2	13	2	58056	2
1	5	2	1	1	1	1	1	2	1	2	2	30	1	4	1	1	2	2	1	1	2	105	2017	1	0	2	80142	2
2	5	2	2	1	1	1	1	2	2	2	2	88	2	2	1	1	2	1	2	2	1	15	2017	1	0	2	76043	2
2	5	2	2	1	2	2	2	2	2	2	2	88	2	3	1	1	2	1	2	2	2	45	2017	2	14	2	63594	2
2	4	2	2	1	1	2	2	2	2	2	2	88	2		1	1	2	2		2	1	101	2017	1	0	2	72227	2
2	4	2	2	1	1	2	2	2	2	2	1	5	2	4	1	1	2	1	1	2	1	15	2017	1	0	2	76043	2
2	4	2	2	1	1	1	1		1	2	2	10	2	4	1	1	2	1	1	2	1	15	2017	1	0	2	76043
2	4	2	2	1	1	2	2	2	1	2	2	1	2	4	1	1	2	1	1	2	2	15	2017	1	0	2	76043	2
2	5	2	1	1	1	1	1	2	2	2	1	88	2	3	1	1	2	1	2	2	2	15	2017	1	0	2	76043	2
1	5	2	2	1	1	1	1	2	1	2	2	88	2	4	1	1	2	1	1	1	2	105	2017	1	0	2	80142	2
2	5	2	1	1	2	2	2	2	1	2	2	15	1	2	1	1	2	1	2	1	1	67	2017	2	12	2	61795	2
2	5	2	2	1	2	2	1	2	2	2	2	88	2	4	1	1	2	1	1	2	1	99	2017	2	10	2	59368	2
1	4	2	2		1	2	2	2	2	2	2	88	2	3	2	2	2	2	2	2	2	17	2017	1	0	2	68718	2
1	5	2	2	1	2	1	1	2	2	2	2	88	2	2	1	1	2	1	2	2	1	53	2017	2	16	2	78442	2
2	5	2	2	1	1	1	1	2	1	1	2	88	2	4	1	1	2	2	1	2	2	15	2017	1	0	2	76043	2
2	5	2	2	1	1	2	1	2	2	2	1	88	2	2	1	1	2	1	2	2	2	35	2017	2	17	2	57213	2
2	4	2	2	1	1	2	2	2	2	2	2	88	2	4	1	1	2	1	1	1	1	15	2017	1	0	2	76043	2
1	5	2	2	1	1	2	1	2	2	2	2	88	2	3	1	1	2	1	2	2	2	89	2017	1	0	1	70364	2
1	3	1	2	1	1	2	2	1		2	2	88	2	3	1	1	2	2	2	2	1	89	2017	1	0	1	70364	1
2	5	2	2	1	1	2		2	2	2	2	88	2	3	1	1	2	1	2	2	1	35	2017	2	17	2	57213	2
2	5	2	2	1	2	1		2	2	2	2	88	2	2	1	2	2	1	2	2	2	81	2017	2	15	2	67467	2
2	5	2	2	1	1	2	1	2	2	2	2	88	2	3	1	1	2	1	2	2	2	89	2017	1	0	2	70364	2
2	4	2	2	1	1	2	1	2	2	2	1	1	2	3	1	1	2	1	2	2	2	89	2017	1	0	2	70364	2
1	5	2	2	1	1	1	1	2	2	2	2	88	2	4	1	1	2	1	1	1	2	35	2017	2	17	2	57213	2
2	5	2	2	1	1	1	1	2	1	2	2	88	2	4	1	1	2	1	1	2	2	105	2017	1	0	2	80142	2
1	5	2	2	1	1	1	1	2	2	2	2	88	2	3	1	1	2	2	2	2	1	101	2017	1	0	2	72227	2
2	5	2	2	1	1	1		2	1	2	1	88	2	3	2	1	2	2	2	1	1	59	2017	2	13	2	75177	2
2	3	1	2	1	1	2	1	2	2	2	1	88	2	3	1	1	2	1	2	2	1	77	2017	1	0	2	62481	2
2	4	2	2	1	2	2	1	2	2	2	2	88	2	4	1	2	2	2	1	2	1	9	2017	2	13	2	68095	1
2	5	2	2	1	1	2	1	2	2	2	2	88	2		1	1	2	1		1	2	59	2017	2	13	2	75177	2
2	4	2	2	1	1	2	1	2	2	2	2	88	2		1	1	2	1		1	2	105	2017	1	0	2	80142	2
2	5	2	2	1	1	1	1	2	1	2	2	88	2	3	1	1	2	1	2	2	2	105	2017	1	0	2	80142	2
1	5	2	2	1	1	2	1	2	2	1	2	88	2	4	1	1	2	1	1	2	2	89	2017	1	0	2	70364	2
2	5	2	2	1	2	2	1	2	2	2	2	88	2	2	1	1	2	2	2	2	1	9	2017	2	13	2	68095	2
2	5	2	2	1	1	1		2	2	2	2	88	2	2	1	1	2	2	2	2	2	89	2017	1	0	2	70364	2
1	5	2	2	1	2	1	1	2	1	1	2	88	2	2	1	1	2	1	2	2	1	63	2017	2	15	2	56724	2
2	5	2	2	1	2	2	1	2	2	2	1	88	2	2	1	1	2	1	2	2	1	3	2017	1	0	2	64016	2
2	2	1	2	1	1	2	1	2	2	2	2	3	2	2	1	1	2	2	2	2	1	15	2017	1	0	2	76043	2
2	3	1	2	1	1	2	1	2	2	1	2	29	1	2	1	1	2	1	2	2	1	15	2017	1	0	2	76043	2
2	5	2	2	1	1	1		2	2	2	2	88	2	2	1		2	1	2	1	1	15	2017	1	0	2	76043	2
2	4	2	1	1	2	2	1	2	1	2	2	88	2	3	1	1	1	1	2	2	1	3	2017	1	0	2	64016	2
2	5	2	2	1	1	1	2	2	1	2	2	88	2		1	1	2	1		2	1	17	2017	1	0	2	68718	2
1	3	1	2	1	2	2	2	2	2	2	2	88	2	4	1	2	2	2	1	2	1	9	2017	2	13	2	68095	2
2	5	2		1	1	2	1	2	1	2	2	88	2	2	1	1	2	1	2	2	2	17	2017	1	0	2	68718	2
1	4	2	2	1	2	1	2	2	2	2	2	88	2	4	1	1	1	1	1	2	2	3	2017	1	0	2	64016	1
1	3	1	2	1	2	2	1	2	2	2	2	88	2	2	1	1	2	2	2	2	1	83	2017	2	9	2	61125	1
2	5	2	2	1	1	2	1	2	2	2	2	88	2	3	1	2	2	1	2	2	1	15	2017	1	0	2	76043	2
1	4	2	2	1	2	2	2	2	2	2	2	88	2	3	1	1	2	1	2	2	2	3	2017	1	0	2	64016	2
1	5	2	2	1	1	2	2	2	2	2	1	88	2	3	1	1	2	1	2	2	1	17	2017	1	0	1	68718	2
2	4	2	2	1	1	1	1	2	1	2	2	88	2	3	1	1	2	1	2	2	2	101	2017	1	0	2	72227	2
1	3	1	2	1	1	1	1	2	2	1	2	88	2	2	1	1	2	1	2	1	2	105	2017	1	0	2	80142	1
2	5	2	1	1	2	2	2	2	2	2	2	88	2	3	1	1	2	1	2	2	2	25	2017	2	14	2	84459	2
2	5	2	2	1	1	1	1	2	2	1	2	88	2	3	1	1	2	1	2	2	2	35	2017	2	17	2	57213	2
2	5	2	2	1	1	2	1	2	2	2	1	1	2	3	1	1	2	2	2	2	1	89	2017	1	0	2	70364	2
2	5	2	2	1	1	2	2	2	2	2	1	88	2	2	1	1	2	1	2	2	1	17	2017	1	0	1	68718	2
1	5	2	2	1	1	2	2	2	1	2	2	88	2	3	1	1	2	1	2	2	1	101	2017	1	0	2	72227	2
2	5	2	2	1	1	2	1	2	2	2	2	88	2	4	1	1	2	1	1	2	1	17	2017	1	0	2	68718	2
2	5	2	2	1	1	1	1	1	1	2	2	88	2	3	1	2	2		2	2	1	35	2017	2	17	2	57213	1
2	5	2	2	1	1	2	1	2		2		3	2	3	1	1	2	1	2	1	2	17	2017	1	0	2	68718	2
2	5	2	1	1	1	2		2	1	2	2	88	2	3	1	1	2	1	2	2	2	101	2017	1	0	2	72227	2
1	5	2	2	1	2	1	1	2	2	2	2	88	2	3	1	1	2	1	2	1	2	63	2017	2	15	2	56724	2
1	5	2	2	3	2	1	2	2	1	2	1	88	2	3	2	1	2	2	2	2	1	99	2017	2	10	1	59368	2
1	5	2	2	1	1	1	2	2	1	2	2	88	2	4	1	1	2	2	1	2	2	17	2017	1	0	2	68718	1
1	5	2	2	1	1	2	2	2	2	2	2	88	2	4	1	1	2	1	1	2	2	35	2017	2	17	2	57213	1
1	5	2	2	1	1	2	2	2	2	2	2	88	2	4	1	1	2	1	1	2	2	17	2017	1	0	2	68718	2
2	4	2	2	1	1	1	2	2	2	2	1	88	2		1	1	2	1		1	1	49	2017	2	12	2	71612	1
1	5	2	2	1	1	2	1	2	2	2	2	88	2	2	1	1	2	1	2	2	2	49	2017	2	12	2	71612	2
2	5	2	2	1	1	1	1	2	1	2	1	88	2	3	1	1	2	1	2	2	2	101	2017	1	0	2	72227	2
2	5	2	2	1	1	2	2	2	2	2	2	1	2	4	1	1	2	1	1	1	2	17	2017	1	0	2	68718	2
1	4	2	2	1	1	2	2	2	2	2	2	88	2	2	1	1	2	1	2	2	1	15	2017	1	0	2	76043	2
2	4	2	2	1	1	1	1	2		1		88	2	2	1	1	2	1	2	2	2	101	2017	1	0	2	72227
2	5	2	2	1	1	2	2	2	1	2	2	88	2	3	1	2	2	1	2	2	2	105	2017	1	0	2	80142	2
2	5	2	1	6	1	1		2	1	2	2	2	2	4	1	1	2	1	1	2	1	17	2017	1	0	2	68718	2
2	4	2	2	1	2	2	2	2	2	2	2	88	2	3	1	1	2	1	2	2	1	21	2017	2	9	2	58267	2
2	4	2	2	1	1	2	2	2	2	2	2	88	2	4	1	2	2	1	1	2	2	17	2017	1	0	2	68718	2
2	4	2	2	1	1	2	2	2	2	2	2	88	2	3	1	1	2	1	2	2	1	17	2017	1	0	2	68718	2
2	5	2	2	1	2	1	1	2	2	2	1	88	2	2	1	1	2	1	2	2	2	27	2017	2	13	2	44958	2
2	4	2	2	1	1	1	2	2	2	2	1	88	2	3	1	1	2	1	2	2	1	101	2017	1	0	2	72227	2
2	5	2	2	1	1	2	1	2	2	2	2	88	2	2	1	1	2	1	2	2	1	17	2017	1	0	2	68718	2
1	5	2	1	1	2	2	1	2	1	2	2	88	2	4	1	1	2	1	1	2	2	45	2017	2	14	2	63594	2
1	4	2	2	1	1	2	2	2	2	2	2	88	2	3	1	2	2	2	2	2	1	101	2017	1	0	2	72227	2
2	4	2	2	1	2	2	2	2	2	2	2	88	2	3	1	1	2	1	2	2	1	9	2017	2	13	2	68095	2
1	5	2	2	1	1	1	1	2	2	2	2	88	2	4	1	1	2	1	1	1	2	89	2017	1	0	2	70364	2
1	5	2	1	1	1	1	1	2	2	2	2	5	2	3	1	1	2	1	2	2	2	105	2017	1	0	2	80142	2
1	4	2	2	1	1	2	1	2	2	2	2	25	1	4	1	1	2	1	1	1	2	59	2017	2	13	2	75177	2
1	5	2	2	1	1	1	1	2	1	2	2	88	2	3	1	1	2	1	2	2	2	35	2017	2	17	2	57213	2
2	5	2	2	1	1	1	1	2	1	2	2	2	2	3	1	1	2	1	2	2	2	17	2017	1	0	2	68718	2
1	4	2	2	1	2	1	2	2	2	1	2	88	2	3	1	1	1	1	2	2	2	9	2017	2	13	2	68095	1
2	3	1	1	1	2	2	2	2	1	2	2	88	2	4	1	1	2	1	1	2	1	27	2017	2	13	2	44958	2
2	5	2	1	1	2	2	2	2	2	2	1	30	1	3	1	1	2	1	2	2	1	21	2017	2	9	2	58267	2
1	4	2	2	1	2	2	2	2	2	2	2	88	2	4	1	1	2	2	1	2	1	67	2017	2	12	1	61795	1
2	5	2	2	1	1	1	1	2	2	1	2	88	2	2	1	1	2	1	2	2	2	49	2017	2	12	2	71612	2
2	4	2	2	1	1	2	2	2	2	2	2	88	2	1	1	1	2	1	2	2	1	17	2017	1	0	2	68718	2
2	5	2	2	1	2	2	1	2	2	2	2	99		3	1	1	2	1	2	2	2	91	2017	1	0	2	81354	2
2	5	2	1	1	2	2	1	2	2	2	2	5	2	3	1	1	2	1	2	1	2	33	2017	2	11	2	83295	2
1	5	2	1	1	1	1	1	2	1	2	2	88	2	4	1	1	2	2	1	2	2	93	2017	1	0	2	54652	2
2	5	2	2	1	1	2	1	2	2	2	2	88	2	2	1	1	2	1	2	2	1	35	2017	2	17	2	57213	2
2	4	2	1	1	1	1	1	2	2	2	2	5	2	3	1	1	2	2	2	2	1	35	2017	2	17	2	57213	2
2	4	2	2	1	2	2	1	2	2	2	1	15	1	3	1	1	2	1	2	2	2	33	2017	2	11	2	83295	2
2	4	2	2	1	1	1	1	2	2	2	2	88	2	3	1	1	2	1	2	2	2	35	2017	2	17	2	57213	2
2	5	2	2	1	2	2	2	1	2	2	2	3	2	2	1	1	2	1	2	2	1	97	2017	1	0	2	73113	2
2	5	2	2	1	1	2	1	2	1	2	2	88	2	3	1	1	2	1	2	2	2	17	2017	1	0	2	68718	2
2	4	2	2	1	2	2	1	2	2	2	2	88	2	4	1	1	2	1	1	2	1	97	2017	1	0	2	73113	2
2	4	2	2	1	1	2	2	2	2	2	2	2	2	2	1	2	2	2	2	2	1	35	2017	2	17	2	57213	1
2	2	1	2	1	2	2	1	2	2	2	2	10	2	4	1	2	2	2	1	2	1	45	2017	2	14	2	63594	2
2	5	2	2	1	1	1		2	2	2	2	6	2	1	1	1	2	1	2	2	1	77	2017	1	0	2	62481	2
2	5	2	2	1	2	1		2	2	2	2	88	2	3	1	1	2		2	2	2	103	2017	2	13	2	58932	2
1	4	2	2	1	1	2	2	2	2	1	2	88	2	4	1	2	2	2	1	2	1	77	2017	1	0	2	62481	2
2	5	2	2	1	1	2	1	2	2	2	2	2	2	2	1	1	2	1	2	2	1	77	2017	1	0	2	62481	2
2	5	2	2	1	1	1		2	2	2	1	88	2	2	1	1	2	1	2	2	2	59	2017	2	13	2	75177	2
2	4	2	2	1	2	1		2	1	2	2	88	2	4	1	1	2	2	1	2	2	11	2017	2	14	2	76447	1
2	5	2	2	1	1	1		2	1	2	2	5	2		1	1	2	1		2	2	17	2017	1	0	2	68718	2
2	5	2	1	1	2	1	1	2	2	2	2	88	2	4	1	1	2	1	1	1	2	11	2017	2	14	2	76447	2
2	5	2	1	1	1	2	1	2	2	2	1	88	2	2	1	1	2	1	2	1	2	17	2017	1	0	2	68718	2
2	5	2	2	1	2	2	1	2	2	2	2	88	2	3	1	1	2	1	2	2	2	11	2017	2	14	2	76447	2
1	2	1	2	1	2	1	1	2	1	2	1	88	2	4	1	1	2	1	1	1	1	11	2017	2	14	2	76447	2
2	4	2	2	1	2	1		2	2	2	1	88	2	2	2	1	2	1	2	2	1	21	2017	2	9	2	58267	2
2	5	2	1	1	1	2	1	2	2	2	2	22	1	3	1	1	2	1	2	2	1	17	2017	1	0	2	68718	2
1	5	2	2	1	1	2	2	2	2	2	2	88	2	3	1	1	2	1	2	2	2	77	2017	1	0	2	62481	2
1	5	2	2	1	2	2	2	2	2	1	2	88	2	3	1	1	2	2	2	2	1	39	2017	2	13	2	64196	2
2	1	1	2	1	2	1	1	2	2	2	1	3	2	2	2	1	2	1	2	2	1	45	2017	2	14	2	63594	2
2	5	2	2	1	2	2	1	2	2	2	2	88	2	3	1	1	2	1	2	2	1	11	2017	2	14	2	76447	2
2	4	2	2	1	2	1	2	1	2	2	1	88	2	4	1	2	2	2	1	2	1	67	2017	2	12	1	61795	1
1	5	2	2	1	1	1	1	2	2	2	2	88	2	3	1	2	2	1	2	2	2	101	2017	1	0	2	72227	2
1	3	1	2	1	2	2	2	2	2	2	2	88	2	3	1	2	2	2	2	2	1	45	2017	2	14	2	63594	2
1	4	2	2	1	1	2	2	2	2	2	2	88	2	3	1	1	2	1	2	2	2	17	2017	1	0	2	68718	2
2	5	2	2	1	2	1		2	2	2	2	88	2	4	1	1	2	1	1	1	2	83	2017	2	9	2	61125	2
2	5	2	1	1	1	2	1	2	2	2	1	3	2	4	1	1	2	1	1	1	2	105	2017	1	0	1	80142	2
2	4	2	2	1	2	2	1	1	2	2	2	88	2	4	1	1	2	2	1	2	1	31	2017	2	13	2	71250	1
1	5	2	2	1	1	2	1	1	2	2	2	88	2	4	1	1	2	1	1	2	2	15	2017	1	0	2	76043	1
2	5	2	2	1	1	2	1	2	2	2	1	88	2	4	1	1	2	1	1	2	1	15	2017	1	0	2	76043	2
2	5	2	2	1	1	2	1	2	2	2	2	88	2	4	1	1	2	1	1	2	1	15	2017	1	0	2	76043	2
1	4	2	1	1	2	2	2	1	1	1	2	30	1	4	1	1	2	1	1	2	2	53	2017	2	16	2	78442	1
2	5	2	2	1	1	1	2	2	1	2	2	88	2	4	1	1	2		1	1	2	77	2017	1	0	2	62481	1
1	5	2	1	1	2	1	1	2	2	2	2	88	2	4	1	2	2	1	1	2	1	21	2017	2	9	2	58267	2
1	2	1	2		1	1	1	2	2	2	1	88	2		1	1	2	1		2	2	17	2017	1	0	2	68718	1
2	4	2	2	1	2	2	1	2	2	2	2	88	2	3	1	1	2	1	2	2	1	31	2017	2	13	2	71250	2
1	4	2	2	1	2	1	1	2	1	1	2	88	2	3	2	1	2	1	2	2	2	79	2017	2	16	2	49434	2
2	2	1	2	1	2	2	2	2	2	2	2	88	2	2	1	1	2	1	2	2	1	63	2017	2	15	2	56724	2
1	4	2	2	1	1	1	2	2	2	2	2	88	2	4	1	1	2	1	1	2	2	59	2017	2	13	2	75177	2
1	5	2	2	1	2	1		2	2	2	2	88	2		1	2	2	1		2	1	69	2017	2	13	1	59803	2
1	5	2	2	1	2	1	1	2	2	2	1	88	2	3	1	2	2	1	2	1	2	43	2017	2	15	2	52419	2
2	5	2	1	1	2	2		2	1	2	2	30	1	4	1	1	2	1	1	2	2	63	2017	2	15	2	56724	2
1	4	2	2	1	1	2	1	2	2	2	2	88	2	3	1	1	2	1	2	2	1	17	2017	1	0	2	68718	2
2	4	2	2	1	1	2	1	2	2	2	2	88	2	4	1	1	2	1	1	2	2	49	2017	2	12	2	71612	2
2	4	2	1	1	2	2	1	2	2	2	2	5	2		1	1	2	2		1	2	37	2017	2	8	2	57200	2
1	5	2	2	1	2	1	2	2	1	2	2	88	2	4	1	1	2	1	1	2	1	99	2017	2	10	2	59368	2
1	5	2	2	1	1	2	2	2	2	2	2	88	2	2	1	1	2	1	2	1	2	101	2017	1	0	2	72227	2
1	5	2	2	1	1	2	1	2	1	2	2	88	2	3	1	1	2	1	2	2	2	77	2017	1	0	2	62481	2
1	4	2	2	1	1	2	1	2	1	1	2	88	2	2	1	1	2	2	2	2	1	15	2017	1	0	2	76043	2
2	5	2	2		1	2	1	2	2	2	2	2	2	3	1	1	2	1	2	2	2	15	2017	1	0	2	76043	2
2	5	2	2	1	1	2	1	2	2	2	2	88	2	4	1	1	2	1	1	2	2	59	2017	2	13	2	75177	2
2	4	2	2	1	1	2	1	2	2	2	2	88	2	2	1	1	2	2	2	2	1	15	2017	1	0	2	76043	2
2	5	2	2	1	1	1	1	2	1	2	2	88	2	3	1	1	2	1	2	1	2	75	2017	2	12	2	71218	2
2	5	2	2	1	1	2	1		2	1	2	88	2	4	1	1	2	1	1	2	1	15	2017	1	0	2	76043
2	5	2	2	1	1	1		2	2	2	2	88	2	3	1	1	2	1	2	2	2	93	2017	1	0	2	54652	2
2	5	2	2	1	2	1	1	2	2	2	1	88	2	2	1	1	2	1	2	2	2	51	2017	2	13	2	58056	2
2	4	2	2	1	1	2	1	2	1	2	2	25	1	2	1	1	2	1	2	2	1	101	2017	1	0	2	72227	2
1	4	2	2	1	1	2	1	2	2	2	2	88	2	4	1	1	2	1	1	2	2	93	2017	1	0	2	54652	2
1	5	2	2	1	1	2	1	2	1	2	2	10	2	2	2	1	2	2	2	2	1	93	2017	1	0	2	54652	2
2	5	2	2	1	1	2	1	2	1	2	2	88	2	4	1	1	2	2	1	2	2	35	2017	2	17	2	57213	2
1	4	2	2	1	1	2	1	2	2	2	2	88	2	3	1	1	2	2	2	2	2	15	2017	1	0	2	76043	2
2	4	2		1	1	1	1	2	2	1	1	88	2	2	2	1	2	2	2	2	1	93	2017	1	0	2	54652	2
2	5	2	1	1	1	2	1	2	1	2	2	5	2	4	1	1	2	1	1	2	2	59	2017	2	13	2	75177	2
1	3	1	2	1	1	2	1	2	1	2	2	2	2	3	1	2	2	1	2	2	1	35	2017	2	17	2	57213	2
2	5	2	2	1	1	1	1	2	2	2	2	88	2	2	2	1	2	1	2	2	1	101	2017	1	0	2	72227	2
2	4	2	1	1	1	2		1		1		30	1	3	1	1	2	1	2	2	1	59	2017	2	13	2	75177	1
1	5	2	2	1	1	1	2	2	2	2	2	88	2	3	1	1	2	1	2	2	1	93	2017	1	0	2	54652	2
2	5	2	2	1	2	1	1			1		88	2	4	1	1	2	2	1	2	2	103	2017	2	13	2	58932
2	5	2	1	1	1	1	1	2		2	2	88	2	4	1	1	2	1	1	1	2	17	2017	1	0	2	68718	2
2	3	1	2	1	1	2	2	2	1	2	2	6	2	4	1	1	2	2	1	2	1	15	2017	1	0	2	76043	2
2	3	1	2	1	1	1	1	2	1	1	2	30	1	4	1	2	1	2	1	2	1	17	2017	1	0	1	68718	2
2	5	2	2	1	1	2	2	2	2	2	2	4	2	3	1	1	2	1	2	2	2	93	2017	1	0	2	54652	2
2	5	2	2	1	1	2	2	2	2	2	2	88	2	4	1	1	2	1	1	2	2	101	2017	1	0	2	72227	2
2	5	2		1	1	2	1	2	2	2	1	88	2	2	1	1	2	1	2	2	1	15	2017	1	0	2	76043	2
2	5	2	2	1	1	2	1	2	2	2	2	2	2	1	1	1	2	1	2	2	1	93	2017	1	0	2	54652	2
2	5	2	2	1	1	1	2	2	1	2	2	88	2	2	1	1	2	1	2	2	1	59	2017	2	13	2	75177	2
1	4	2	2	1	1	2	1	2	2	2	2	88	2	3	1	1	2	1	2	1	2	35	2017	2	17	2	57213	1
1	3	1	1	1	1	2	2	2	2	2	2	88	2	4	1	1	2	2	1	2	1	17	2017	1	0	1	68718	1
2	5	2		1	2	2	1	2	1	2	1	88	2	4	1	1	2	1	1	1	2	67	2017	2	12	2	61795	2
2	4	2	2	1	1	1	1	2	2	2	2	88	2	2	1	1	2	2	2	2	1	77	2017	1	0	2	62481	2
2	5	2	2	1	1	1	1	2	2	2	1	88	2	3	1	1	2	1	2	2	2	15	2017	1	0	2	76043	2
2	5	2	2	1	1	1		2	2	2	1	88	2	2	1	1	2	1	2	2	2	93	2017	1	0	2	54652	2
1	4	2	2	1	1	2	1	2	2	1	2	88	2	2	1	1	2	2	2	2	1	93	2017	1	0	2	54652	1
2	5	2	1	1	1	2		2	1	2	2	15	1	3	1	1	2	1	2	1	2	101	2017	1	0	2	72227	2
1	5	2	2	1	1	2	1	1	2	2	2	5	2	3	1	1	2	1	2	2	2	93	2017	1	0	2	54652	1
2	5	2	2	1	1	2	2	2	2	2	2	5	2		1	1	2	2		2	1	59	2017	2	13	2	75177	2
1	5	2	1	1	2	1	1	2	1	2	2	88	2	3	1	1	2	1	2	2	1	29	2017	2	11	2	56713	2
2	5	2	2	1	2	2	1	2	2	1	2	88	2	3	1	1	2	2	2	2	1	29	2017	2	11	2	56713	2
2	5	2	2	1		2		2	1	2	1	88	2	4	1	1	2	1	1	2	2	95	2017	2	13	2	51912	2
1	5	2	2	1	1	1	1	2	2	1	2	88	2	2	1	1	2	1	2	1	1	17	2017	1	0	2	68718	2
2	4	2	2	1		1	1	2	2	2	2	88	2	4	1	1	2	1	1	2	1	95	2017	2	13	2	51912	2
2	5	2	2	1	1	1	1	2	2	2	2	88	2	2	1	1	2	2	2	2	1	15	2017	1	0	2	76043	2
2	5	2	2	1		1	1	2	1	2	1	88	2	3	1	1	2	1	2	2	1	95	2017	2	13	2	51912	2
2	3	1		1	2	1	1		1	1	2	30	1	2	2	2	1	2	2	2	1	29	2017	2	11	2	56713
1	4	2	2	1	1	2		2	2	2	2	88	2		1	1	2	1		2	2	89	2017	1	0	2	70364	2
1	5	2	2	1	1	1	1	2	2	2	2	88	2	4	1	1	2	1	1	1	1	101	2017	1	0	2	72227	2
1	5	2	2	1	1	2	2	2	2	2	2	20	1	4	1	1	2	1	1	1	1	101	2017	1	0	2	72227	2
2	5	2	2	1	2	2	1	1	2	2	2	30	1	3	1	1	2	2	2	2	1	1	2017	1	0	1	52896	1
2	2	1	2	1	1	2	1	2	2	2	2	2	2	2	1	2	1		2	2	1	89	2017	1	0	2	70364	2
1	4	2	2	1	1	2	2	2	2	2	2	88	2	2	1	2	2	2	2	2	1	15	2017	1	0	2	76043	1
2	4	2	2	1	2	2	2	1	2	2	2	88	2	3	1	1	2	1	2	2	1	53	2017	2	16	2	78442	1
2	4	2	2	1	1	2	2	2	2	2	2	88	2	2	1	1	2	1	2	2	1	15	2017	1	0	2	76043	2
1	4	2	2	1	1	1	1	2	2	1	2	88	2	4	1	1	2	1	1	2	2	49	2017	2	12	2	71612	1
2	3	1	2	1	1	2						88	2		1	2	2	1		2	1	89	2017	1	0	1	70364
2	5	2	2	1	1	1		2	2	2	1	99		3	1	1	2	1	2	2	1	15	2017	1	0	2	76043	2
2	5	2	2	1	1	2	2	2	2	2	1	2	2	3	1	1	2	1	2	1	2	105	2017	1	0	2	80142	2
2	5	2	2	1	1	1	1	2	1	2	2	3	2	4	1	1	2	2	1	1	2	15	2017	1	0	2	76043	2
1	4	2	2	1	2	2	1	2	2	2	2	2	2	3	2	1	2	2	2	1	2	99	2017	2	10	2	59368	2
1	5	2	2	1	1	2	1	2	2	2	2	88	2	2	1	1	2	2	2	2	1	15	2017	1	0	2	76043	2
2	5	2	1	1	2	2	1	2	1	1	2	15	1	3	1	1	2	2	2	1	2	97	2017	1	0	2	73113	2
1	4	2	2	1	1	2	2	2	2	2	2	88	2	3	1	1	2	1	2	2	1	15	2017	1	0	2	76043	2
2	5	2	2	1	1	2	1	2	1	2	1	88	2	3	1	1	2	1	2	2	1	35	2017	2	17	2	57213	2
2	4	2	2	1	1	2	1	2	2	2	2	5	2	3	1	2	2	2	2	2	1	101	2017	1	0	2	72227	2
1	5	2	2	1	1	2	1	2	2	2	2	88	2	4	1	1	2	1	1	1	2	15	2017	1	0	2	76043	2
2	5	2	2	1	2	2	1	2	1	2	2	88	2	2	1	1	2	1	2	2	2	51	2017	2	13	2	58056	2
2	4	2	2	1	2	1	1	2	2	2	2	88	2	4	1	1	2	1	1	1	1	21	2017	2	9	1	58267	2
1	5	2	1	1	1	2	1	1	1	2	2	88	2	3	1	1	2	1	2	1	2	101	2017	1	0	2	72227	2
2	5	2	2	1	1	1	1	2	2	2	2	88	2	3	1	1	2	1	2	1	2	105	2017	1	0	2	80142	2
1	4	2	2	1	2	2	2	2	2	2	2	88	2	3	1	2	2	1	2	2	2	51	2017	2	13	2	58056	2
1	4	2	2	1	1	2	1	2	2	2	2	88	2	2	1	1	2	2	2	2	2	15	2017	1	0	2	76043	2
1	5	2	2		1	2		2	1	2	2	88	2	3	1	1	2	1	2	2	2	15	2017	1	0	2	76043	2
1	4	2	2	1	1	1	2	2	2	2	2	88	2	4	1	1	2	1	1	2	2	15	2017	1	0	1	76043	2
2	4	2	2	1	1	2	1	2	2	2	2	88	2	4	1	1	2	1	1	1	1	101	2017	1	0	2	72227	2
2	5	2	1	1	1	2	1	2	1	2	1	25	1	2	1	1	2	2	2	2	1	89	2017	1	0	2	70364	2
1	5	2	2	1	1	2	1	2	2	2	2	88	2	4	1	1	2	1	1	2	2	35	2017	2	17	2	57213	1
1	4	2	2	1	1	2	2	2	2	1	2	2	2	4	1	1	2	2	1	1	2	17	2017	1	0	2	68718	2
1	4	2	2	1	2	2	2	2	2	2	1	88	2	3	1	1	2	1	2	2	1	67	2017	2	12	1	61795	2
1	4	2	2	1	1	2	1	2	2	2	2	88	2	3	1	1	2	1	2	2	2	35	2017	2	17	2	57213	2
2	5	2	2	1	1	2	1	2	2	2	1	88	2	2	1	1	2	2	2	1	2	75	2017	2	12	2	71218	2
2	5	2	2	1	1	2	1	2	2	2	2	88	2	2	1	1	2	1	2	2	1	17	2017	1	0	2	68718	2
2	4	2	2	1	2	2	1	2	2	2	2	88	2	3	1	2	2	2	2	2	1	81	2017	2	15	2	67467	2
1	2	1	2	1	1	2		2	2	2	2	88	2	2	1	1	2	1	2	2	1	35	2017	2	17	2	57213	2
2	3	1	1	1	2	2	1	2	2	1	2	20	1	4	1	1	2	2	1	2	1	19	2017	2	17	2	60284	2
1	1	1	2	1	2	1	1	2	1	2	2	15	1	3	1	1	2	2	2	2	1	81	2017	2	15	2	67467	2
1	4	2	2	1	1	2	2	2	1	2	2	88	2	3	1	1	2	1	2	2	1	35	2017	2	17	2	57213	2
1	5	2	2	1	1	2	1	2	2	1	2	5	2	3	1	2	2	1	2	2	2	105	2017	1	0	2	80142	2
2	4	2	2	1	1	2	2	2	2	2	2	4	2	3	1	1	2	1	2	2	1	17	2017	1	0	2	68718	2
1	4	2	2	1	1	1	1	2	1	2	2	88	2	3	2	2	2	2	2	2	1	75	2017	2	12	2	71218	2
1	5	2	2	1	2	2	1	2	1	2	2	88	2	2	1	1	2	1	2	2	1	23	2017	2	13	2	83438	2
2	3	1	2	1	1	2	2	2	2	2	2	10	2		1	2	2	2		2	1	89	2017	1	0	2	70364	2
1	4	2	2	1	1	2	1	2	1	2	2	88	2	3	1	2	2	2	2	2	1	59	2017	2	13	2	75177	1
2	4	2	2	1	1	1	1	2	2	1	1	3	2	3	2	1	1	2	2	2	2	105	2017	1	0	2	80142	2
1	3	1	2	1	2	2	2	2	1	2	2	88	2	3	1	1	2	1	2	2	2	73	2017	2	13	1	67480	2
1	3	1	2	1	2	1	1	1	2	2	2	88	2	4	1	1	1	2	1	2	2	67	2017	2	12	2	61795	1
1	4	2	2	1	2	2	1	2	2	2	2	88	2	2	1	2	2	2	2	2	1	3	2017	1	0	2	64016	2
2	4	2	2	1	2	1	1	2	2	2	2	14	1	4	1	1	1	1	1	2	2	1	2017	1	0	2	52896	2
2	4	2	2	1	1	2	2	1	2	2	2	88	2	4	1	1	2	1	1	2	2	89	2017	1	0	2	70364	1
2	4	2	2	1	2	2	1	2	2	2	2	88	2	3	1	1	2	1	2	2	2	63	2017	2	15	2	56724	2
2	5	2	2	1	2	1	1	2	2	2	2	88	2	3	1	1	2	1	2	2	2	9	2017	2	13	2	68095	2
2	5	2	2	1	1	2	1	2	2	2	2	88	2	3	1	1	2	1	2	2	1	15	2017	1	0	2	76043	2
2	5	2	2	1	2	2	1	2	2	2	2	88	2	1	1	1	2	1	2	2	2	3	2017	1	0	2	64016	2
2	4	2	2	1	1	2	1	2	2	2	1	88	2	4	1	1	2	1	1	1	2	15	2017	1	0	2	76043	2
2	5	2	2	1	1	2	1	2	2	2	2	88	2	3	1	1	2	1	2	1	1	35	2017	2	17	2	57213	2
1	5	2	2	1	1	2	2	2	2	2	2	88	2	4	1	1	2	1	1	2	2	17	2017	1	0	2	68718	2
2	4	2	1	1	1	2	2					88	2	2	1	1	2	2	2	2	1	89	2017	1	0	1	70364
1	5	2	1	1	1	1	1	2	1	1	2	88	2	4	1	1	2	1	1	2	2	15	2017	1	0	2	76043	2
2	5	2	2	1	1	2	1	2	2	2	2	88	2	2	1	1	2	1	2	2	2	89	2017	1	0	2	70364	2
2	5	2	2	1	2	2	1	2	2	2	2	88	2	4	1	1	2	1	1	1	2	97	2017	1	0	2	73113	2
1	4	2	2	1	1	2	2	2	2	2	2	88	2	3	1	2	2	1	2	2	1	15	2017	1	0	2	76043	2
2	5	2	2	1	1	1	1	2	2	2	2	3	2	3	1	1	2	1	2	2	1	101	2017	1	0	2	72227	2
2	5	2	2	1	1	1	1	2	1	2	2	88	2	3	1	1	2	1	2	2	2	101	2017	1	0	2	72227	2
2	5	2	2	1	1	2	1	2	2	2	2	88	2	2	1	1	2	1	2	2	1	17	2017	1	0	2	68718	2
1	4	2	2	1	1	1	2	2	1	2	2	88	2	4	1	1	2	1	1	1	2	15	2017	1	0	2	76043	2
2	4	2	2	1	1	2	1	2	1	2	2	88	2	4	1	1	2	1	1	1	2	101	2017	1	0	2	72227	2
2	5	2	2	1	2	1	1	2	2	2	2	88	2	4	1	1	2	1	1	2	2	81	2017	2	15	2	67467	2
2	5	2	2	1	1	1	1	2	2	1	2	88	2	2	1	1	2	1	2	2	1	15	2017	1	0	2	76043	2
2	5	2	2	1	2	1	1	2	2	2	1	88	2	4	1	1	2	1	1	1	2	29	2017	2	11	2	56713	2
2	4	2	2	1	1	2	1	2	2	2	2	88	2	2	2	1	2	1	2	2	1	15	2017	1	0	2	76043	2
2	4	2	2	1	1	1	1	1	1	2	2	88	2	4	1	1	2	1	1	2	2	101	2017	1	0	2	72227	1
2	5	2	2	1	1	2	2	2	1	2	2	88	2	4	1	1	2	1	1	2	1	101	2017	1	0	2	72227	2
2	5	2	2	1	1	2	2	2	2	2	2	88	2	2	1	2	2	2	2	2	1	17	2017	1	0	2	68718	2
2	5	2	2	1	1	2	1	2	1	2	2	88	2	4	1	1	2	1	1	2	2	35	2017	2	17	2	57213	2
1	5	2	2	1	1	2	2	2	1	2	2	2	2	2	1	1	2	1	2	2	1	35	2017	2	17	2	57213	2
2	5	2		1	1	1	1	2	1	2	2	10	2	3	1	1	2	1	2	1	2	35	2017	2	17	2	57213	2
2	5	2	2	1	1	1	1	2	2	2	2	8	2		1	1	2	1		2	2	15	2017	1	0	2	76043	2
1	5	2	2	1	1	1	1	2	2	2	2	88	2	4	1	1	2	1	1	1	2	89	2017	1	0	2	70364	2
2	5	2	2	1	1	1	1	2	2	2	1	88	2	4	1	1	2	1	1	1	2	17	2017	1	0	2	68718	2
1	5	2	1	1	2	2	1	2	2	2	2	88	2	2	1	1	2	1	2	2	2	21	2017	2	9	2	58267	2
1	4	2	2	1	1	2	2	2	1	2	2	88	2	2	1	1	2		2	2	1	101	2017	1	0	2	72227	1
2	5	2	2	1	2	2	1	2	2	2	2	88	2	2	1	1	2	1	2	1	2	69	2017	2	13	2	59803	2
2	4	2	2	1	1	1	2	2	2	2	2	88	2	2	1	1	2	2	2	2	1	101	2017	1	0	2	72227	2
1	4	2	2	1	2	2	1	2	1	1	2	88	2	3	1	2	2	2	2	2	1	27	2017	2	13	2	44958	1
2	5	2	1	1	1	2	1	2	2	2	2	88	2	3	1	1	2	1	2	2	2	17	2017	1	0	2	68718	2
1	3	1	2		2	1	2	2	2	2	2	26	1	4	1	2	2		1	2	1	21	2017	2	9	2	58267	2
2	5	2	2	1	1	1		2	2	2	2	88	2	3	1	2	2	1	2	2	2	101	2017	1	0	2	72227	2
2	5	2	1	1	1	2	1	2	1	1	2	88	2	3	1	1	2	1	2	2	2	17	2017	1	0	2	68718	2
2	4	2	2	1	1	2	2	2	2	2	1	88	2	2	1	1	2	1	2	2	2	59	2017	2	13	2	75177	2
2	5	2	2	1	1	2	1	2	1	2	2	88	2	4	1	1	2	1	1	1	2	89	2017	1	0	2	70364	2
1	5	2	2	1	1	2	1	2	2	2	2	88	2	2	1	1	2	1	2	2	1	17	2017	1	0	2	68718	1
1	4	2	2	1	2	2	1	2	2	1	2	88	2	3	1	2	2	2	2	2	1	9	2017	2	13	2	68095	2
2	4	2	2	1	2	2	1	2	2	2	1	88	2	3	1	1	2	2	2	2	1	21	2017	2	9	1	58267	2
2	5	2	2	1	1	2		2	2	2	2	88	2	3	1	1	2	1	2	2	1	35	2017	2	17	2	57213	2
1	4	2	2	1	2	2	1		2	2	2	88	2	3	1	2	2	1	2	2	1	47	2017	2	11	2	53929
2	5	2	2	1	2	2	1	2	2	2	2	88	2	2	1	1	2	1	2	2	1	31	2017	2	13	2	71250	2
2	5	2	2	1	2	1	1	2	2	2	2	88	2	4	1	1	2	2	1	2	2	67	2017	2	12	2	61795	2
2	4	2	2	1	1	2	1	1	1	1	2	15	1	2	1	2	2	2	2	2	1	17	2017	1	0	2	68718	1
2	5	2	2	1	2	2	1	2	2	2	2	88	2	4	1	1	2	1	1	2	2	99	2017	2	10	2	59368	2
1	4	2	2	1	2	2	1	2	2	2	2	88	2	3	1	1	2	2	2	2	1	33	2017	2	11	1	83295	2
2	5	2	1	1	2	2	1			1		5	2		1	1	2	1		1	2	67	2017	2	12	2	61795
2	3	1	2	1	1	2	1	2	2	2	2	88	2	4	1	1	2	1	1	2	1	35	2017	2	17	2	57213	2
2	4	2	2	1	1	2	2	2	2	2	2	88	2	4	1	1	2	1	1	2	1	17	2017	1	0	2	68718	2
1	4	2	2	1	1	2	2	2	1	2	2	88	2	4	1	1	2	1	1	1	2	35	2017	2	17	2	57213	2
1	4	2	2	1	1	2	2	1	2	2	2	88	2	3	1	2	2	2	2	2	1	17	2017	1	0	2	68718	2
2	5	2		1	2	1		2	1	2	1	88	2		1		2	1		1	1	99	2017	2	10	2	59368	2
2	4	2	2	1	1	2	1	2	2	2	1	88	2	3	1	1	2	1	2	2	1	35	2017	2	17	2	57213	2
2	4	2	2	1	1	2	1	2	2	2	2	3	2	4	1	1	2	1	1	2	2	17	2017	1	0	2	68718	2
2	5	2	1	1	1	1		2	1	2	2	99		3	1	1	2	2	2	2	2	59	2017	2	13	2	75177	2
1	5	2		1	1	2	1	2	2	2	2	88	2	3	1	1	2	2	2	2	2	17	2017	1	0	2	68718	2
2	2	1	2	1	1	2	2	2	2	2	2	88	2	2	1	1	2	2	2	2	1	15	2017	1	0	2	76043	2
2	5	2	2	1	1	2	1		2	2	1	99		3	1	2	2	2	2	2	1	77	2017	1	0	2	62481
2	4	2	2	1	2	2		2	2	2	2	1	2	3	1	1	2	2	2	2	1	39	2017	2	13	2	64196	2
1	5	2	2	1	1	2	2	2	2	2	2	88	2	3	1	1	2	1	2	2	2	77	2017	1	0	2	62481	2
2	4	2	2	1	2	2	1	2	2	2	2	2	2	4	1	1	1	1	1	2	1	73	2017	2	13	2	67480	2
1	5	2	2	1	2	2	1	2	2	2	2	88	2	4	1	1	2	1	1	2	2	21	2017	2	9	2	58267	2
1	5	2	2	1	1	2	2	2	2	2	1	88	2	3	1	1	2	1	2	2	2	17	2017	1	0	2	68718	2
1	3	1	2	1	2	2	2	2	2	2	2	88	2	4	1	1	2	1	1	1	2	71	2017	2	9	1	55534	1
1	2	1	2	3	2	1	1	2	2	2	2	88	2	4	1	2	2	1	1	2	2	79	2017	2	16	1	49434	1
2	4	2	2	1	2	1	2	2	1	1	2	2	2		1	2	2	2		2	1	61	2017	2	17	2	76520	2
1	4	2	2	1	2	2	1	2	2	2	2	20	1	4	1	2	2	1	1	1	2	71	2017	2	9	2	55534	2
2	5	2	2	1	2	1	1	2	1	2	2	88	2	4	1	1	2	1	1	2	1	55	2017	2	14	2	72324	2
1	5	2	2	1	2	2	1	2	2	2	2	88	2	4	1	1	2	1	1	2	2	57	2017	2	11	2	78547	2
2	4	2	2	1	2	2		2	2	2	2	88	2	3	1	1	2	1	2	2	1	61	2017	2	17	2	76520	2
2	2	1	2	1	2	2		2	2	2	2	88	2	2	1	1	2	2	2	2	1	57	2017	2	11	1	78547	2
1	4	2	2	1	2	1	1	2	1	2	2	88	2	4	1	1	2	2	1	2	1	57	2017	2	11	2	78547	2
2	5	2	2	1	2	2	1	2	1	2	2	5	2	4	1	1	2	1	1	1	2	25	2017	2	14	2	84459	2
2	4	2	2	1	2	1	2	2	2	2	2	88	2	2	1	1	2	1	2	2	1	5	2017	2	20	2	54375	2
1	5	2	2	1	2	2	1	2	2	2	2	88	2	2	1	1	2	2	2	2	1	25	2017	2	14	2	84459	2
1	5	2	2	1	2	2	1	2	1	2	2	30	1	2	1	1	2	1	2	2	1	71	2017	2	9	2	55534	2
1	5	2	2	1	2	2	2	2	2	2	2	88	2	3	1	1	2	1	2	1	2	5	2017	2	20	2	54375	1
1	2	1	2	3	2	1	1	2	1	1	2	15	1	4	2	2	2	2	1	2		79	2017	2	16	1	49434	2
1	1	1	2	1	1	2		2	1	2	2	88	2	2	2	2	2	2	2	2	1	15	2017	1	0	2	76043	2
2	5	2	1	1	2	1		2		2		88	2	3	1	1	2	1	2	2	1	57	2017	2	11	2	78547	2
2	4	2	2	1	2	2	2	2	2	2	2	4	2	4	1	2	2	2	1	2	2	25	2017	2	14	1	84459	2
1	2	1	2	3	2	1				1		88	2	3	1	1	2		2	2	1	79	2017	2	16	2	49434
2	4	2	2	1	2	1	1	2	2	1	2	88	2	2	2	2	2	2	2	2	1	57	2017	2	11	2	78547	2
2	5	2	2	1	2	1	1	2	2	2	2	88	2	4	2	1	2	1	1	2	2	55	2017	2	14	2	72324	2
1	4	2	2	1	2	1	1	1	2	1	2	1	2	3	2	2	2	2	2	2	2	79	2017	2	16	1	49434	1
1	3	1	2	1	2	2	2	2	1	2	2	88	2	3	1	1	2	1	2	2	2	57	2017	2	11	2	78547	1
1	5	2	2	1	2	2	1	2	1	2	2	88	2	4	2	1	2	2	1	2	2	61	2017	2	17	1	76520	1
1	4	2	2	1	2	2	1	2	1	2	2	88	2	4	1	1	2	1	1	2	2	71	2017	2	9	1	55534	2
2	4	2	2	1	2	2	2	2	2	2	1	88	2	2	1	2	2	2	2	2	1	71	2017	2	9	1	55534	2
1	5	2	2	1	2	1	2	2	1	2	2	88	2	4	1	1	2	1	1	2	2	57	2017	2	11	2	78547	2
2	4	2	1	3	2	2	1	2	2	1	1	25	1	4	1	1	1	1	1	2	2	79	2017	2	16	2	49434	2
1	2	1	2	1	2	1	1	2	2	2	2	88	2	2	1	2	1	2	2	2	1	71	2017	2	9	2	55534	2
1	5	2	2	1	2	2	2	1	1	1	2	88	2	2	2	1	2	1	2	1	2	55	2017	2	14	2	72324	1
2	4	2	2	3	2	2	1	2	2	2	2	4	2	4	2	2	2	1	1	2	1	79	2017	2	16	2	49434	2
1	5	2			2	1		2	1	1		88	2	3	1		2		2	1	1	55	2017	2	14	2	72324	2
2	2	1	2	1	2	2	1	2	1	2	2	8	2	2	1	1	2	1	2	2	1	27	2017	2	13	1	44958	2
2	5	2	1	1	2	2		2	1	2	2	88	2	3	1	1	2	1	2	2	2	55	2017	2	14	2	72324	2
2	5	2	2	1	2	2	1	2	2	2	2	1	2	4	1	1	2	1	1	2	2	71	2017	2	9	2	55534	2
2	2	1	2	3	2	2	1	2	1	1	1	88	2	3	1	1	2	2	2	2	1	79	2017	2	16	2	49434	1
2	3	1	2	1	2	2						11	2		1	1	2	2		2	1	71	2017	2	9	2	55534
1	4	2	2	1	2	2	1	2	1	1	2	10	2	3	2	2	2	2	2	2	1	57	2017	2	11	1	78547	2
1	3	1	2	1	2	2	1					88	2	4	1	1	2	1	1	2	1	71	2017	2	9	2	55534
2	5	2		1	2	1	1	2	1	2	2	4	2	2	1	1	2	2	2	2	1	27	2017	2	13	2	44958	1
2	4	2	2	1	2	1	1	2	2	2	2	88	2	3	1	1	2	1	2	2	1	5	2017	2	20	2	54375	2
2	4	2	1	3	2	2	1	2	2	1	2	30	1	4	1	1	2	2	1	1	2	79	2017	2	16	2	49434	2
2	5	2	2	6	2	1	1			1		2	2	4	1	1	2	2	1	2	1	79	2017	2	16	2	49434
2	5	2	2	1	2	1		2	2	2	2	88	2	3	1	1	2	1	2	2	2	61	2017	2	17	2	76520	2
2	5	2	1	1	2	1	1	2	2	2	2	88	2		1	1	2	1		2	2	57	2017	2	11	2	78547	2
2	4	2	2	1	2	2	2	2	2	2	2	88	2	4	1	2	2	1	1	2	1	79	2017	2	16	2	49434	2
2	5	2	2	1	2	2	1	2	2	2	2	1	2	3	1	1	2	2	2	2	1	55	2017	2	14	2	72324	2
2	5	2	2	1	2	2	1	2	2	2	1	88	2	2	1	1	2	1	2	2	2	57	2017	2	11	2	78547	2
1	4	2	2	1	2	1	2	2	1	2	2	88	2	3	1	1	2	1	2	2	1	57	2017	2	11	1	78547	2
1	5	2	2	1	2	2		2	2	2	2	88	2	4	1	1	2	1	1	1	1	79	2017	2	16	2	49434	1
2	5	2	2	1	2	2						88	2		1	1	2	1		2	1	5	2017	2	20	2	54375
2	4	2	2	3	2	1	1	1	2	1	2	88	2	4	1	2	2	2	1	2	1	79	2017	2	16	2	49434	1
2	5	2	2	1	2	2	2	2	2	2	2	88	2	4	1	1	2	1	1	2	1	71	2017	2	9	2	55534	2
2	3	1	2	1	2	2	2	2	2	2	2	10	2	2	1	1	2	1	2	2	1	5	2017	2	20	2	54375	1
1	4	2	2	1	2	2	2	2	2	2	2	88	2	4	1	1	2	1	1	2	2	57	2017	2	11	2	78547	2
1	4	2	2	1	2	1	1	2	2	1	2	88	2	1	1	1	2	1	2	2	1	79	2017	2	16	2	49434	2
2	5	2	2	1	2	2		2	2	2	2	6	2	4	1	1	2	1	1	2	2	5	2017	2	20	2	54375	2
2	5	2	2	1	2	1						88	2		1	1	2	1		1	2	55	2017	2	14	2	72324
2	5	2	2	1	2	2	2	2	1	1	2	88	2	3	1	1	2	1	2	1	2	25	2017	2	14	2	84459	2
1	5	2	2	1	2	1	1	2	2	2	2	88	2	2	1	1	2	1	2	2	1	55	2017	2	14	2	72324	2
2	5	2	2	6	2	1	1	2	1	2	2	88	2	3	1	1	2	1	2	2	2	5	2017	2	20	1	54375	2
2	5	2	2	1	2	1	1	2	2	2	1	88	2	3	1	1	2	1	2	2	2	25	2017	2	14	2	84459	2
1	5	2	2	1	2	1	1	2	2	1	2	88	2	2	1	2	2	1	2	2	1	79	2017	2	16	2	49434	2
1	2	1	2	1	2	2	2	2	2	2	2	88	2	2	1	2	2	2	2	2	1	55	2017	2	14	2	72324	1
2	4	2	1	3	1	2	1			2		30	1	3	1	1	2	1	2	1	1	85	2017	2	20	2	39755
2	2	1	2	3	1	1	1	2	2	2	2	88	2	3	1	1	2	1	2	2	1	85	2017	2	20	1	39755	2
2	4	2	2	1	2	2						88	2	2	1	1	2	1	2	2	1	25	2017	2	14	1	84459
2	5	2	2	1	2	2	1	2	2	2	2	88	2	2	1	1	2	1	2	2	1	71	2017	2	9	2	55534	2
1	4	2	1	1	2	1	2	2	1	1	2	88	2	3	1	1	2	2	2	2	2	71	2017	2	9	1	55534	1
2	5	2	2	1	2	2	2	2	1	1	2	3	2	3	1	1	2	2	2	2	2	55	2017	2	14	2	72324	2
2	4	2	2	1	2	2	2	2	2	2	2	88	2	4	1	2	1		1	2	1	25	2017	2	14	1	84459	2
2	4	2	2	1	2	1	1	2	2	2	2	30	1	4	1	1	2	1	1	1	1	55	2017	2	14	2	72324	2
2	5	2	2	1	2	1	2	2	2	2	2	88	2	3	1	1	2	2	2	2	1	61	2017	2	17	1	76520	2
2	5	2		1	2	2	1	2	1	2	2	88	2	4	1	1	2	1	1	2	2	79	2017	2	16	2	49434	2
2	4	2	2	3	2	2	2	2	2	2	2	88	2	2	1	1	2	1	2	1	2	79	2017	2	16	2	49434	2
1	3	1	2	1	2	2	2	1	2	2	2	2	2	4	1	2	2	1	1	2	2	57	2017	2	11	2	78547	1
1	4	2	2	1	2	2	1	2	2	2	1	88	2	3	1	1	2	1	2	1	2	57	2017	2	11	2	78547	2
1	5	2	2	1	2	1	1	2	2	2	2	2	2	3	1	1	2	2	2	2	1	55	2017	2	14	2	72324	2
2	1	1	2	1	2	1	2	2	2	2	2	15	1	2	1	1	2	1	2	2	1	57	2017	2	11	2	78547	1
1	4	2	2	1	2	2	2	2	2	2	2	88	2	2	1	1	2	2	2	2	1	71	2017	2	9	2	55534	2
1	5	2	2		2	2	2	2	2	1	2	88	2		1	1	2	1		2	1	61	2017	2	17	2	76520	1
2	5	2	2	1	2	2	1	2	2	2	2	88	2	3	1	1	2	1	2	2	2	71	2017	2	9	2	55534	2
2	5	2	2	1	2	1	1	2	2	2	2	88	2	4	1	1	2	1	1	2	2	55	2017	2	14	2	72324	2
1	5	2	2	1	2	1	1	2	1	2	2	3	2	3	1	1	2	1	2	2	1	71	2017	2	9	2	55534	2
1	5	2	1	1	2	1	2		2	2	2	88	2	3	1	1	2	1	2	2	1	37	2017	2	8	2	57200
2	2	1	2	1	2	2	2	2	2	2	2	88	2	2	1	1	2	2	2	2	1	27	2017	2	13	2	44958	2
2	5	2	2	1	2	2	1	2	2	2	2	88	2	2	1	1	2	2	2	2	1	71	2017	2	9	2	55534	2
1	5	2	2	1	2	1		2	2	2	2	88	2	2		1	2	1	2	2	1	25	2017	2	14	2	84459	2
2	3	1	2	1	2	2	1		2	2	2	88	2		1	1	2	2		2	1	79	2017	2	16	2	49434	1
1	5	2	2	1	2	2	1	2	1	2	2	88	2	4	1	1	2	1	1	2	1	5	2017	2	20	1	54375	2
2	2	1	2	1	2	2	1	1	2	2	2	5	2	3	1	2	2	2	2	2	1	79	2017	2	16	2	49434	1
2	5	2	2	1	1	1	1	2	1	2	2	88	2	4	1	1	2	1	1	1	2	15	2017	1	0	2	76043	2
1	5	2	1	1	2	2	1	2	1	2	2	10	2	4	1	1	2	1	1	2	2	55	2017	2	14	2	72324	2
1	5	2	1	1	2	1			2	2	2	88	2	3	1	1	2	2	2	2	1	57	2017	2	11	2	78547	2
2	3	1	2	3	2	2	2	2	2	2	2	10	2	4	1	1	2	2	1	2	1	61	2017	2	17	2	76520	2
1	1	1	2	3	2	1	1	2	2	1	2	10	2	3	2	2	2	2	2	2	1	79	2017	2	16	1	49434	1
2	3	1	2	3	2	2	1	2	2	2	2	7	2	2	1	1	2	1	2	2	2	79	2017	2	16	2	49434	1
1	4	2	2	1	2	2	2	2	2	2	2	88	2	4	1	1	2	1	1	2	2	5	2017	2	20	1	54375	2
2	5	2	2	1	2	2	1	2	2	1	1	88	2	3	1	1	2	1	2	2	1	71	2017	2	9	2	55534	2
2	4	2	1	1	2	2	2	1	2	1	2	29	1	4	1	2	2	2	1	2	2	5	2017	2	20	2	54375	1
2	4	2	2	3	2	1	1	2	2	2	2	30	1	4	1	1	2	2	1	2	1	79	2017	2	16	2	49434	2
2	3	1	2	1	2	2	2	2		2		88	2		1	1	2	1		2	1	57	2017	2	11	2	78547	2
1	4	2	1	3	2	2	1	2		2	2	30	1	4	1	1	2	1	1	2	2	79	2017	2	16	2	49434	1
2	4	2	2	3	2	1	1					88	2	3	2	1	1	1	2	2	1	79	2017	2	16	1	49434
2	5	2	2	3	1	1	1	2	1	2	2	5	2	3	1	1	2	1	2	1	2	85	2017	2	20	2	39755	2
1	5	2	2	1	2	1	1	2	2	2	2	88	2	2	1	1	2	1	2	1	2	71	2017	2	9	2	55534	2
1	5	2	2	1	2	2	2	2	2	2	2	88	2	3	1	2	2	2	2	2	1	57	2017	2	11	2	78547	2
2	3	1	2	1	2	2	2	2	2	2	2	2	2	2	1	1	2	1	2	2	1	71	2017	2	9	2	55534	2
1	4	2	1	3	2	2	1	2	1	1	1	10	2	2	1	1	2	1	2	1	1	61	2017	2	17	2	76520	1
1	4	2	2	2	2	2	1	2	2	2	2	3	2	4	1	1	2	1	1	2	2	25	2017	2	14	2	84459	2
1	5	2	2	1	2	1	1	1	2	2	1	1	2	3	1	1	2	1	2	2	1	27	2017	2	13	2	44958	1
1	3	1	2	1	1	2	1	2	2	1	2	88	2	3	1	2	2	1	2	2	1	17	2017	1	0	2	68718	2
2	4	2	2	1	2	2		2	2	2	2	88	2		1	1	2	1		2	1	67	2017	2	12	2	61795	2
1	4	2	2	1	1	2	2	2	2	1	2	88	2	2	1	1	2	1	2	2	1	17	2017	1	0	2	68718	2
1	3	1	2	1	1	2		2	2	2	2	88	2	4	1	1	2	1	1	2	1	15	2017	1	0	2	76043	2
1	4	2	2	1	1	2	2	2	2	2	2	88	2	3	1	1	2	2	2	2	1	17	2017	1	0	2	68718	1
1	4	2	1	3	2	1	1	2		2	2	30	1	4	1	1	2	1	1	2	1	19	2017	2	17	2	60284	2
2	4	2	2	1	1	2		2	2	2	2	88	2	3	1	1	2	2	2	2	1	59	2017	2	13	2	75177	2
2	3	1	2	1	1	2	1	2	2	1	2	4	2	4	1	1	1	1	1	2	2	17	2017	1	0	2	68718	2
2	5	2		1	1	1	1	2	2	2	1	88	2	4	1	1	2	1	1	2	2	77	2017	1	0	2	62481	2
2	4	2	2	1	1	1	1	2	2	2	1	88	2	3	1	1	2	1	2	2	1	77	2017	1	0	2	62481	2
1	5	2	2	1	2	1	1	2	1	2	2	88	2	4	1	1	2	1	1	1	2	31	2017	2	13	2	71250	2
1	4	2	1	1	1	1	1	2	2	2	2	30	1	2	1	1	2	1	2	2	2	77	2017	1	0	2	62481	2
2	5	2	2	1	2	2	1	2	2	1	2	30	1	3	1	1	2	1	2	2	1	21	2017	2	9	2	58267	2
2	5	2	2	1	1	1	1	2	1	1	2	3	2	2	1	1	2	2	2	2	1	101	2017	1	0	2	72227	2
2	4	2	2	1	2	2	2	2	2	2	2	88	2	2	1	1	2	2	2	2	2	31	2017	2	13	2	71250	2
2	4	2	2	1	2	1	1	2	1	1	2	88	2	3	1	2	2	2	2	2	1	5	2017	2	20	2	54375	1
2	5	2	2	1	1	2	1	2	2	2	2	15	1	2	1	2	2	2	2	2	2	17	2017	1	0	2	68718	2
2	4	2	2	1	1	2	2	2	2	2	2	88	2	3	1	1	2	1	2	2	1	15	2017	1	0	2	76043	2
1	3	1	2	1	1	2	2	2	2	2	2	1	2	3	1	2	2	2	2	2	1	15	2017	1	0	1	76043	2
2	4	2	2	1	1	2	2	2	2	2	2	88	2	2	1	2	2	2	2	2	1	17	2017	1	0	2	68718	2
2	5	2	2	1	1	2	2	1	2	2	2	88	2	3	1	1	2	1	2	2	2	17	2017	1	0	2	68718	1
1	5	2	2	1	1	2	2	2	2	2	2	88	2	4	1	1	2	1	1	1	2	17	2017	1	0	1	68718	2
1	5	2	2	1	2	1	1	2	1	2	2	88	2	2	1	1	2	1	2	2	1	63	2017	2	15	2	56724	2
2	5	2	2	1	1	2	1	2	2	2	2	2	2		1	1	2	1		1	2	93	2017	1	0	2	54652	2
2	5	2		1	1	2		2	2	2	2	88	2		1	1	2	1		2	1	101	2017	1	0	2	72227	2
2	5	2	2	1	1	2	1	2	2	1	2	88	2	2	1	1	2	2	2	2	1	17	2017	1	0	2	68718	2
2	5	2	2	1	2	1	1	2		2		88	2	3	1	1	2	1	2	2	2	63	2017	2	15	2	56724	2
1	5	2	2	1	2	1	1	2	1	2	2	88	2	2	1	1	2	1	2	2	2	63	2017	2	15	2	56724	2
2	4	2	2	1	1	2	1	2	2	2	2	88	2	2	1	1	2	1	2	2	1	49	2017	2	12	2	71612	1
2	5	2	1	1	1	1	1	1	1	1	2	88	2	2	1	1	2	1	2	2	2	101	2017	1	0	2	72227	2
1	5	2	2	1	1	1						88	2		1	1	2	1		1	2	59	2017	2	13	2	75177
2	4	2	2	1	1	1	1	2	2	2	2	88	2	2	1	1	2	2	2	2	1	59	2017	2	13	2	75177	2
1	5	2	2	1	1	2	2	2	2	2	2	88	2	3	1	1	2	1	2	2	2	101	2017	1	0	2	72227	2
2	5	2	2	1	1	1	1	2	2	2	2	88	2	3	1	1	2	1	2	2	2	15	2017	1	0	2	76043	2
1	4	2	2	1	2	1	2	2	2	2	1	88	2	4	1	1	2	1	1	2	1	99	2017	2	10	1	59368	2
1	5	2	2	1	1	1	1	2	2	2	2	88	2	3	1	1	2	1	2	2	2	15	2017	1	0	2	76043	2
2	4	2	2	1	1	2		2	2	2	2	88	2	4	1	1	2	1	1	2	2	93	2017	1	0	1	54652	2
1	5	2	2	1	1	2	1	2	2	2	2	88	2	3	1	1	2	1	2	2	1	101	2017	1	0	2	72227	2
1	5	2	2	1	2	2	1	2	2	2	2	88	2	4	1	1	2	1	1	2	1	47	2017	2	11	2	53929	1
2	5	2	2	1	1	1	1	2	1	2	2	88	2	2	1	1	2	1	2	1	1	17	2017	1	0	2	68718	2
2	5	2	2	1	1	2	1	2	2	1	2	7	2	3	1	1	2	1	2	2	1	59	2017	2	13	2	75177	2
1	3	1	2	1	1	2						88	2		1	2	2	1		2	1	15	2017	1	0	2	76043
2	5	2	2	1	1	2	1	2	2	2	2	88	2	4	1	1	2	1	1	2	2	59	2017	2	13	2	75177	2
2	4	2	2	1	1	2	1	1	2	2	1	3	2	3	1	1	2	1	2	2	2	93	2017	1	0	2	54652	1
1	5	2	2	1	1	2	1	2	1	2	2	88	2	3	1	2	2	2	2	2	2	101	2017	1	0	2	72227	2
2	4	2	2	1	1	2	1	2	2	2	2	88	2		1	1	2	2		2	1	93	2017	1	0	2	54652	2
1	4	2	2	1	1	2	1	2	2	2	2	88	2	3	1	2	2	2	2	2	1	75	2017	2	12	2	71218	1
2	4	2	2	1	1	2		2	2	2	2	88	2	3	2	2	2	2	2	2	1	17	2017	1	0	2	68718	2
2	3	1	2	1	2	2	2	2	2	2	1	88	2	2	1	1	2	1	2	2	1	1	2017	1	0	2	52896	2
2	5	2	2	1	1	1	1	2	1	2	2	15	1	4	1	1	2	1	1	2	2	101	2017	1	0	2	72227	2
2	2	1	2	1	2	2	1	2	2	2	1	88	2	4	1	1	2	1	1	2	1	103	2017	2	13	2	58932	2
2	5	2	2	1	1	2	1	2	2	2	1	88	2	3	1	1	2	1	2	2	1	15	2017	1	0	2	76043	2
2	5	2	2	1	1	1	1	1	1	2	2	88	2	3	1	1	2	1	2	1	2	17	2017	1	0	2	68718	2
1	2	1	2	1	1	2	1	2	2	2	2	1	2	4	1	1	2	2	1	2	1	77	2017	1	0	2	62481	2
1	1	1	2	1	1	1		2	2	2	2	88	2	2	1	1	2	1	2	2	1	101	2017	1	0	2	72227	2
2	5	2	2	1	1	1	1	2	2	2	1	2	2	3	1	1	2	1	2	2	2	93	2017	1	0	2	54652	2
2	4	2	2	1	1	2	1	2	2	2	2	88	2	3	1	1	2	2	2	1	2	77	2017	1	0	2	62481	2
2	3	1	2	1	1	2	2	2	2	2	2	2	2	3	1	1	2	1	2	2	2	17	2017	1	0	2	68718	2
2	5	2	2	1	1	1				2		88	2	3	1	1	2	1	2	2	1	59	2017	2	13	1	75177
2	5	2	2	1	2	1	1	2	2	2	1	88	2	4	1	1	2	1	1	2	2	23	2017	2	13	2	83438	2
1	5	2	2	1	1	1	1	2	2	2	2	88	2	3	1	1	2	1	2	2	1	59	2017	2	13	2	75177	2
2	4	2	2	1	1	2	1	2	2	2	2	1	2	4	1	1	2	1	1	2	1	101	2017	1	0	2	72227	2
2	5	2	2	1	2	2	1	2	1	2	2	88	2	4	1	1	2	2	1	2	1	103	2017	2	13	2	58932	2
2	5	2	1	1	1	1		2	1	2	2	25	1	3		2	2	1	2	1	1	17	2017	1	0	2	68718	2
1	5	2		1	2	1	1	2	1	2		99		4	1	1	2	1	1	2	2	67	2017	2	12	1	61795	2
2	4	2	2	1	1	2	1	1	2	2	2	88	2	2	1	2	2	2	2	2	1	59	2017	2	13	1	75177	2
1	5	2	2	1	1	1	1	2	2	2	2	88	2	3	1	1	2	1	2	2	2	17	2017	1	0	2	68718	2
2	4	2	2	1	1	1	1	2	2	2	2	88	2	4	1	1	2	2	1	2	2	101	2017	1	0	2	72227	2
2	4	2	2	1	1	1	1	2	1	2	2	5	2	4	1	1	2	1	1	2	2	35	2017	2	17	2	57213	2
2	5	2	1	1	1	2	1	2	2	2	2	2	2	4	1	1	2	1	1	2	1	17	2017	1	0	2	68718	2
1	3	1	2	1	1	2	1	2	1	2	2	1	2	4	1	2	2	1	1	2	1	35	2017	2	17	1	57213	2
2	5	2	2	1	1	2	1	2	1	2	2	2	2	3	1	1	2	1	2	2	2	93	2017	1	0	2	54652	2
2	4	2	2	1	2	2	2	2	2	2	2	88	2		1	1	2	2		2	1	67	2017	2	12	2	61795	2
2	4	2	2	1		2						5	2		1	1	2	1		2	1	95	2017	2	13	2	51912
2	4	2	2	1	1	1	2	2	1	2	2	88	2	4	1	1	2	1	1	2	1	101	2017	1	0	2	72227	2
2	5	2	2	1	1	1	1			2		88	2		1	1	2	1		2	1	15	2017	1	0	2	76043
1	5	2	2	1	1	1	1	2	2	2	2	88	2	4	1	1	2	1	1	2	1	89	2017	1	0	2	70364	2
2	5	2	2	1	1	1		2	1	2	2	3	2	4	1	1	2	1	1	2	2	59	2017	2	13	2	75177	2
2	3	1	2	1	1	2	2	2	1	2	2	88	2	3	1	1	2	1	2	2	1	59	2017	2	13	2	75177	2
2	5	2	2	1	1	2	1	2	1	2	2	30	1	4	1	1	1	1	1	2	2	101	2017	1	0	2	72227	2
1	4	2	2	1	2	1	1	2	2	2	2	88	2	3	1	1	2	2	2	2	1	37	2017	2	8	2	57200	2
2	4	2	2	1	2	2	2	2	2	2	2	88	2	3	1	1	2	2	2	2	1	73	2017	2	13	2	67480	2
1	5	2	2	1	1	1	1	2	2	2	2	88	2	3	1	1	2	1	2	2	2	15	2017	1	0	2	76043	2
2	4	2	2	1	2	2	1	2	2	2	2	88	2	2	1	1	2	2	2	2	1	73	2017	2	13	2	67480	2
1	5	2	2	1	1	1	1	2	1	2	2	88	2	3	1	1	2	1	2	2	1	89	2017	1	0	1	70364	2
1	4	2	2	1	1	2	2	2	2	2	2	88	2	4	1	2	2		1	2	1	15	2017	1	0	2	76043	2
2	3	1	2	1	1	2	2	2	2	2	1	88	2	3	1	1	2	2	2	2	1	77	2017	1	0	1	62481	2
2	5	2	2	1	1	1	1	2	2	2	2	88	2	2	1	1	2	1	2	2	2	105	2017	1	0	2	80142	2
2	4	2	2	1	2	2	1	2	2	2	2	88	2	4	1	1	2	1	1	2	2	1	2017	1	0	2	52896	2
2	5	2	1	1	1	1	2	2	2	2	1	88	2	3	1	1	2	1	2	1	2	101	2017	1	0	2	72227	2
1	3	1	2	1	2	1	1	2	2	2	2	88	2	4	1	1	2	1	1	2	1	99	2017	2	10	2	59368	1
1	5	2	2	1	1	1	1	2	2	2	2	88	2	4	1	1	2	1	1	2	1	101	2017	1	0	2	72227	2
2	5	2	2	1	1	1		2	2	1	2	88	2	2	1	1	2	1	2	2	2	49	2017	2	12	2	71612	2
1	4	2	1	1	1	1	1	2	1	1	2	5	2	4	1	1	2	2	1	1	2	77	2017	1	0	2	62481	2
2	5	2	1	1	2	1	1	2	2	2	2	5	2	4	1	1	2	1	1	1	2	81	2017	2	15	2	67467	2
1	5	2	2	1	2	2	1	2	2	2	2	88	2	4	1	1	2	1	1	2	1	99	2017	2	10	2	59368	2
1	5	2	2	1	1	1	1	1	2	2	2	88	2	3	1	2	2	1	2	2	1	105	2017	1	0	2	80142	1
1	4	2	2	3	1	1	1		2	2	2	5	2	3	1	1	2	1	2	2	2	59	2017	2	13	2	75177
2	5	2	2	1	1	2	1	2	2	2	2	88	2	3	1	1	2	1	2	2	2	15	2017	1	0	2	76043	2
2	4	2	2	1	1	1	2	2	1	1	1	88	2	4	1	1	2	1	1	2	1	59	2017	2	13	2	75177	1
1	5	2	2	1	1	2	1	2	2	2	2	88	2	3	1	1	2	1	2	1	2	15	2017	1	0	2	76043	2
1	4	2	1	1	1	2	1	1	2	2	2	5	2	4	1	1	2	1	1	1	2	101	2017	1	0	2	72227	1
2	5	2	1	1	1	1	1	2	2	2	2	88	2	3	1	1	2	1	2	2	1	35	2017	2	17	2	57213	2
2	5	2	2	1	1	2	1	1	2	1	2	88	2	2	1	2	2	2	2	2	2	17	2017	1	0	2	68718	1
1	4	2	2	1	1	2	2	2	2	2	2	88	2	3	1	1	2	2	2	2	1	15	2017	1	0	2	76043	2
2	4	2	2	6	1	2	2	2	2	2	1	88	2	3	2	1	2	1	2	2	2	17	2017	1	0	2	68718	2
1	4	2	1	1	1	2	1	2		1	2	88	2	2	1	1	2	1	2	2	1	105	2017	1	0	2	80142	2
2	4	2	2	1	1	2	2	2	2	2	1	2	2	2	1	1	2	1	2	2	1	35	2017	2	17	2	57213	2
2	4	2	2	1	1	2						2	2		1	1	2	1		2	1	15	2017	1	0	2	76043
2	5	2		1	1	2		2	2	2	1	88	2	4	1	1	2		1	2	1	15	2017	1	0	2	76043	2
2	4	2	2	1	2	2	2	2	2	2	2	88	2	3	1	1	2	2	2	2	1	51	2017	2	13	2	58056	2
1	5	2	2	1	1	2	1	2	1	2	2	88	2	3	1	1	2	1	2	2	2	105	2017	1	0	2	80142	2
1	5	2	2	1	1	2	1	2	2	2	2	88	2	4	1	1	2	1	1	1	2	15	2017	1	0	2	76043	2
1	5	2	2	1	1	1	1	2	2	2	2	88	2	3	1	1	2	1	2	2	2	101	2017	1	0	2	72227	2
1	5	2	2	1	1	2	2	2	2	2	2	88	2	4	1	1	2	1	1	2	2	35	2017	2	17	2	57213	2
2	5	2	2	1	1	2	2	2	2	2	2	88	2	3	1	1	2	1	2	2	2	35	2017	2	17	2	57213	2
2	4	2	2	1	1	1	1	2	1	1	2	8	2	3	1	1	2	2	2	2	2	17	2017	1	0	2	68718	1
2	5	2	2	1	1	2		2	2	2	2	88	2		1	1	2	1		2	1	89	2017	1	0	2	70364	2
2	5	2	2	1	2	2	1	2	2	2	2	88	2	3	1	1	2	2	2	2	1	39	2017	2	13	2	64196	2
2	5	2	2	1	1	2	2	2	2	2	2	88	2	2	1	1	2	1	2	2	2	35	2017	2	17	2	57213	2
2	4	2	2	1	2	2	1					88	2	2	1	2	2	2	2	2	1	97	2017	1	0	2	73113
1	3	1	2	1	2	1	2	2	2	1	2	88	2	3	1	2	2	1	2	2	1	53	2017	2	16	2	78442	2
2	4	2	2	1	1	1		2	2	2	2	88	2	3	1	1	2	1	2	1	2	105	2017	1	0	2	80142	2
1	5	2	2	1	1	2	1		2	2	2	88	2	3	1	1	2	1	2	2	1	75	2017	2	12	2	71218	2
2	1	1	2	1	2	1	2	2	2	2	2	3	2	4	1	1	2	2	1	2	1	3	2017	1	0	2	64016	2
1	5	2	2	1	1	2	1	2	2	2	2	88	2	4	1	1	2	1	1	2	2	35	2017	2	17	2	57213	2
1	5	2	2	1	1	2	1	2	2	2	2	88	2	4	1	1	2	1	1	2	2	89	2017	1	0	2	70364	2
1	3	1	2	1	2	2	2	2	2	2	2	88	2	3	1	1	2	1	2	2	1	53	2017	2	16	1	78442	1
1	4	2	2	1	1	1	1	1	2	1	2	88	2	4	1	1	2	1	1	1	2	89	2017	1	0	1	70364	1
2	5	2	1	1	1	1	1	2	2	2	1	88	2	2	1	1	2	1	2	2	1	15	2017	1	0	2	76043	2
1	4	2	2	1	1	2	2	2	2	2	1	7	2	3	1	1	2	1	2	2	2	15	2017	1	0	2	76043	2
1	3	1	2	1	2	2	2	2	2	2	2	88	2	3	1	2	2	2	2	2	1	45	2017	2	14	1	63594	2
[truncated: 26,527 more rows]
