# Supplementary material for: Sex-dependent predictors of binge drinking among males and females in North Dakota
Source: PeerJ. 2026 Feb 24;14:e20830. doi: 10.7717/peerj.20830 (PMC12947758; doi:10.7717/peerj.20830)
Supplement: Supplemental Information 2 [file peerj-14-20830-s002.csv]

Variable Name	Description	Factor Levels (if applicable)
sex	Sex	1=female, 2=male
agecat	age category of respondent	1 = 18-24, 2 = 25-34, 3 = 35-44, 4 = 45-64, 5 = 65 or older
age_domain	age domain for domain analysis	1 = 18-44 years, 2 = 45 years or older
race	race/ethnicity	1 = Non-Hispanic White, 2 = Non-Hispanic Black, 3 = Non-Hispanic American Indian/Alaskan Native, 5 = Hispanic, 6 = Non-Hispanic Other/Multiracial
urbstat	Residence in urban or rural county	1 = urban, 2 = rural
education	Education level	1 = high school or less, 2 = more than high school
income	Median household income level	1 = < $75,000, 2 = $75,000 or more
rfdrhvy	Heavy drinking	1 = Heavy drinker, 2 = Not a heavy drinker
rftotinda	Exercise in the last 30 days that was not associated with work	1 = no physical activity, 2 = physical activity
rfsmoker	Current smoking status	1 = current smoker, 2 = non-smoker
frutvegsum	Five or more fruits and vegetables per day	1 = 5 or more fruits and vegetables per day, 2 = fewer than 5 fruits and vegetables per day
menthlth	Number of poor mental health days in last month
freqmentdist	Frequent mental distress (14 or more poor mental health days in last month)	1 = 14 or more poor mental health days, 2 = fewer than 14 poor mental health days
bmi5cat	Body mass index categories	1 = underweight, 2 = normal, 3 = overweight, 4 = obese
healthplan	Health insurance status	1 = no health care coverage, 2 = health care coverage
persdoc	Having a personal primary care doctor	1 = has personal doctor, 2 = no personal doctor
medcost	Needed medical care that could not be afforded in the last 12 months	1 = could not afford needed medical care, 2 = afforded needed medical care, 7 = don�t know, 9 = missing
checkup_1yr	Had a primary care checkup within the last year	1 = within past year, 2 = more than 2 years ago
obese	Obese	1=Yes, 2=No
diabetes	Diabetes	1=Yes, 2=No
rfhype	Hypertension	1=Yes, 2=No
impcty	Code of the imputed county of residence
year	Year
hpsa_2cat	Two-level category of Health Professionals Shortage Area	1 = HPSA Score = 0, 2 = HPSA Score > 0
hpsa_num	Numerical value of Health Professional Shortage Area Score
unemployed	Unemployed	1=Yes, 2=No
income_median	median household income
rfbinger	Binge Drinker	1=Yes, 2=No
